# Supplementary material for: Dinitrogen Binding at a Trititanium Chloride Complex and Its Conversion to Ammonia under Ambient Conditions
Source: Angew Chem Int Ed Engl. 2022 Jul 11;61(34):e202204544. doi: 10.1002/anie.202204544 (PMC9542190; doi:10.1002/anie.202204544)
Supplement: Supplementary file 1 — Supporting Information [file ANIE-61-0-s001.cif]

#\#CIF_1.1
 
#  CIF produced by WinGX routine CIF_UPDATE
#  Created on 2019-05-15 at 15:30:51
#  Using CIFtbx version 3.0.4  1 Sep 2006
 
#  Dictionary name : cif_core.dic
#  Dictionary vers : 2.4.3
#  Request file    : c:\wingx\files\archive.reqdat
#  CIF files read  : shelx project
 
#------------------ SECTION 1. GLOBAL INFORMATION ---------------------------#
 
data_global
 
#------------------ AUDIT DETAILS -------------------------------------------#
 
_audit_creation_date            2019-05-15
_audit_creation_method          'WinGX routine CIF_UPDATE'
_audit_conform_dict_name        cif_core.dic
_audit_conform_dict_version     2.4.3
_audit_conform_dict_location    ftp://ftp.iucr.org/pub/cif_core.dic
_audit_update_record            ?
 
#------------------ AUTHOR DETAILS -------------------------------------------#
 
# Name and address of author for correspondence
 
_publ_contact_author_name      'Y\'elamos, Carlos'
_publ_contact_author_address
;
Departamento de Qu\'imica Org\'anica y Qu\'imica Inorg\'anica
Instituto de Investigaci\'on Qu\'imica "Andr\'es M. del R\'io" (IQAR)
Universidad de Alcal\'a
28871, Alcal\'a de Henares
Madrid, Spain
;
_publ_contact_author_email       carlos.yelamos@uah.es
_publ_contact_author_phone       '+34 91 8854898'
 
loop_
 _publ_author_name
 _publ_author_address
'Horno, Estefan/'ia del'
;
Departamento de Qu\'imica Org\'anica y Qu\'imica Inorg\'anica
Instituto de Investigaci\'on Qu\'imica "Andr\'es M. del R\'io" (IQAR)
Universidad de Alcal\'a
Campus Universitario
ES 28871 Alcal\'a de Henares (Madrid)
Spain
;
'Jover, Jes/'us'
;
Departament de Qu\'imica Inorg\`anica i Org\`anica
Institut de Qu/'imica Te/`orica i Computacional (IQTC-UB)
Universitat de Barcelona
Mart/'i i Franqu/`es 1-11
ES 08028 Barcelona
Spain
;
'Mena, Miguel'
;
Departamento de Qu\'imica Org\'anica y Qu\'imica Inorg\'anica
Instituto de Investigaci\'on Qu\'imica "Andr\'es M. del R\'io" (IQAR)
Universidad de Alcal\'a
Campus Universitario
ES 28871 Alcal\'a de Henares (Madrid)
Spain
;
'P\'erez-Redondo, Adri\'an'
;
Departamento de Qu\'imica Org\'anica y Qu\'imica Inorg\'anica
Instituto de Investigaci\'on Qu\'imica "Andr\'es M. del R\'io" (IQAR)
Universidad de Alcal\'a
Campus Universitario
ES 28871 Alcal\'a de Henares (Madrid)
Spain
;
'Y\'elamos, Carlos'
;
Departamento de Qu\'imica Org\'anica y Qu\'imica Inorg\'anica
Instituto de Investigaci\'on Qu\'imica "Andr\'es M. del R\'io" (IQAR)
Universidad de Alcal\'a
Campus Universitario
ES 28871 Alcal\'a de Henares (Madrid)
Spain
;  
 
 
# Insert blank lines between references
 
_publ_section_references
;
Blessing, R. H. (1995) Acta Cryst., A51, 33-38.
 
Blessing, R. H. (1987) Cryst. Rev. 1, 3-58.
 
Blessing, R. H. (1989) J. Appl. Cryst. 22, 396-397.
 
Cambridge Structural Database: Allen, F. R. (2002). Acta Cryst. B58, 380-388.
 
COLLECT: Nonius (1998). COLLECT. Nonius BV, Delft, The Netherlands.
 
DIRAX: Duisenberg, A. J. M. (1992). J. Appl. Cryst. 25, 92-96.
 
EVALCCD: Duisenberg, A. J. M., Kroon-Batenburg, L. M. J. & Schreurs,
A. M. M. (2003). J. Appl. Cryst. 36, 220-229.
 
MERCURY: Macrae, C. F., Bruno, I. J., Chisholm, J. A., Edgington,
P. R., McCabe, P., Pidcock, E., Rodriguez-Monge, L., Taylor, R.,
van de Streek, J. & Wood, P. A. (2008). J. Appl. Cryst. 41, 466-470.
 
ORTEP-3: Farrugia, L. J. (2012). J. Appl. Cryst. 45, 849-854.
 
PARST: Nardelli, M. (1995). J. Appl. Cryst. 28, 659.
 
PLATON: Spek, A. L. (2009). Acta. Cryst. D65, 148-155.
 
SHELX: Sheldrick, G. M. (2008). Acta Cryst. A64, 112-122.
 
WinGX: Farrugia, L. J. (2012). J. Appl. Cryst. 45, 849-854.
 
;
 
#------------------  SECTION 2. COMPOUND(S) DETAILS -------------------------#
 
data_3
 
_audit_creation_date                    2019-05-15T15:30:51-00:00
_audit_creation_method                  'WinGX routine CIF_UPDATE'
_audit_conform_dict_name                cif_core.dic
_audit_conform_dict_version             2.4.3
_audit_conform_dict_location            ftp://ftp.iucr.org/pub/cif_core.dic
_publ_requested_category                FM
 
#----------------------------------------------------------------------------#
#                   CHEMICAL INFORMATION                                     #
#----------------------------------------------------------------------------#
 
_chemical_formula_moiety                'C30 H45 Cl4 Ti3'
_chemical_formula_sum                   'C30 H45 Cl4 Ti3'
_chemical_formula_weight                691.16
 
#----------------------------------------------------------------------------#
#                   UNIT CELL INFORMATION                                    #
#----------------------------------------------------------------------------#
 
_symmetry_cell_setting                  monoclinic
_symmetry_space_group_name_H-M          'P 21/c'
_symmetry_space_group_name_Hall         '-P 2ybc'
_symmetry_Int_Tables_number             14
loop_
    _symmetry_equiv_pos_as_xyz
'x, y, z'
'-x, y+1/2, -z+1/2'
'-x, -y, -z'
'x, -y-1/2, z-1/2'
 
_cell_length_a                          17.249(3)
_cell_length_b                          8.3912(15)
_cell_length_c                          22.292(2)
_cell_angle_alpha                       90
_cell_angle_beta                        91.341(9)
_cell_angle_gamma                       90
_cell_volume                            3225.6(9)
_cell_formula_units_Z                   4
_cell_measurement_temperature           150(2)
_cell_measurement_reflns_used           75
_cell_measurement_theta_min             3
_cell_measurement_theta_max             21
_cell_measurement_wavelength            0.71073
 
#----------------------------------------------------------------------------#
#                   CRYSTAL INFORMATION                                      #
#----------------------------------------------------------------------------#
 
_exptl_crystal_description              prism
_exptl_crystal_colour                   brown
_exptl_crystal_size_max                 0.25
_exptl_crystal_size_mid                 0.19
_exptl_crystal_size_min                 0.17
_exptl_crystal_density_diffrn           1.423
_exptl_crystal_density_method           'not measured'
_exptl_crystal_F_000                    1436
loop_
    _exptl_crystal_face_index_h
    _exptl_crystal_face_index_k
    _exptl_crystal_face_index_l
    _exptl_crystal_face_perp_dist
0 0 1 0.21
0 9 1 0.101
0 3 -1 0.092
0 0 -1 0.153
1 -17 -1 0.033
1 0 0 0.066
-15 0 -1 0.085
 
 
#----------------------------------------------------------------------------#
#                   ABSORPTION CORRECTION                                    #
#----------------------------------------------------------------------------#
 
_exptl_absorpt_coefficient_mu           1.075
_exptl_absorpt_correction_type          multi-scan
_exptl_absorpt_correction_T_min         0.805
_exptl_absorpt_correction_T_max         0.868
_exptl_absorpt_process_details
;
 R.H. Blessing, Acta Cryst. (1995), A51, 33-38
;
 
#----------------------------------------------------------------------------#
#                   DATA COLLECTION                                          #
#----------------------------------------------------------------------------#
 
_diffrn_source                          'Enraf Nonius FR590'
_diffrn_ambient_temperature             150(2)
_diffrn_radiation_wavelength            0.71073
_diffrn_radiation_type                  MoK\a
_diffrn_radiation_monochromator         'horizonally mounted graphite crystal'
_diffrn_radiation_probe                 x-ray
_diffrn_detector                        'CCD plate'
_diffrn_detector_area_resol_mean        9
_diffrn_orient_matrix_ub_11             -0.023134
_diffrn_orient_matrix_ub_12             0.099792
_diffrn_orient_matrix_ub_13             -0.017183
_diffrn_orient_matrix_ub_21             0.044875
_diffrn_orient_matrix_ub_22             0.062693
_diffrn_orient_matrix_ub_23             0.016637
_diffrn_orient_matrix_ub_31             0.02853
_diffrn_orient_matrix_ub_32             -0.017692
_diffrn_orient_matrix_ub_33             -0.037966
_diffrn_measurement_device              '95mm CCD camera on \k-goniostat'
_diffrn_measurement_device_type         KappaCCD
_diffrn_measurement_method              'CCD rotation images, thick slices'
_diffrn_standards_number                0
_diffrn_standards_interval_time         .
_diffrn_standards_interval_count        .
_diffrn_standards_decay_%               ?
_diffrn_reflns_av_R_equivalents         0.072
_diffrn_reflns_av_unetI/netI            0.0368
_diffrn_reflns_number                   76638
_diffrn_reflns_limit_h_min              -22
_diffrn_reflns_limit_h_max              22
_diffrn_reflns_limit_k_min              -10
_diffrn_reflns_limit_k_max              10
_diffrn_reflns_limit_l_min              -28
_diffrn_reflns_limit_l_max              28
_diffrn_reflns_theta_min                3.021
_diffrn_reflns_theta_max                27.395
_diffrn_reflns_theta_full               25
_diffrn_measured_fraction_theta_full
                                        0.998
_diffrn_measured_fraction_theta_max
                                        0.999
_diffrn_reflns_Laue_measured_fraction_full
                                        0.998
_diffrn_reflns_Laue_measured_fraction_max
                                        0.999
_diffrn_reflns_point_group_measured_fraction_full
                                        0.998
_diffrn_reflns_point_group_measured_fraction_max
                                        0.999
_reflns_Friedel_coverage                0
_reflns_number_total                    7319
_reflns_number_gt                       5355
_reflns_threshold_expression            'I > 2\s(I)'
_diffrn_reflns_reduction_process
;
        Scaled and merged with Sortav
        R.H. Blessing, (1987) Cryst. Rev. 1, 3-58
        R.H. Blessing, (1989) J. Appl. Cryst. 22, 396-397
;
 
#----------------------------------------------------------------------------#
#                   COMPUTER PROGRAMS USED                                   #
#----------------------------------------------------------------------------#
 
_computing_data_collection              'Collect (Bruker AXS BV, 1997-2004)'
_computing_cell_refinement
                                  'Dirax/lsq (Duisenberg & Schreurs, 1989-2000)'
_computing_data_reduction
                                     'EvalCCD (Duisenberg & Schreurs 1990-2000)'
_computing_structure_solution           'SHELXT-2014 (Sheldrick, 2014)'
_computing_structure_refinement         'SHELXL-2014/7 (Sheldrick, 2014)'
_computing_molecular_graphics           'ORTEP-3 for Windows (Farrugia, 2012)'
_computing_publication_material
                                   'WinGX publication routines (Farrugia, 2012)'
 
#----------------------------------------------------------------------------#
#                   STRUCTURE SOLUTION                                       #
#----------------------------------------------------------------------------#
 
_atom_sites_solution_primary            dual
_atom_sites_solution_secondary          dual
_atom_sites_solution_hydrogens          geom
 
#----------------------------------------------------------------------------#
#                   REFINEMENT INFORMATION                                   #
#----------------------------------------------------------------------------#
 
_refine_ls_structure_factor_coef        Fsqd
_refine_ls_matrix_type                  full
_refine_ls_weighting_scheme             calc
_refine_ls_weighting_details
              'w=1/[\s^2^(Fo^2^)+(0.0310P)^2^+6.1123P] where P=(Fo^2^+2Fc^2^)/3'
_refine_ls_hydrogen_treatment           constr
_refine_ls_extinction_method            none
_refine_ls_number_reflns                7319
_refine_ls_number_parameters            517
_refine_ls_number_restraints            195
_refine_ls_number_constraints           0
_refine_ls_R_factor_all                 0.0815
_refine_ls_R_factor_gt                  0.0495
_refine_ls_wR_factor_ref                0.1086
_refine_ls_wR_factor_gt                 0.0947
_refine_ls_goodness_of_fit_ref          1.092
_refine_ls_restrained_S_all             1.084
_refine_ls_shift/su_max                 0.001
_refine_ls_shift/su_mean                0
_refine_diff_density_max                0.604
_refine_diff_density_min                -0.394
_refine_diff_density_rms                0.076
 
#----------------------------------------------------------------------------#
#                   CONSTRAINTS AND RESTRAINTS                               #
#----------------------------------------------------------------------------#
 
 
#----------------------------------------------------------------------------#
#                   ATOMIC TYPES, COORDINATES AND THERMAL PARAMETERS         #
#----------------------------------------------------------------------------#
 
loop_
    _atom_type_symbol
    _atom_type_description
    _atom_type_scat_dispersion_real
    _atom_type_scat_dispersion_imag
    _atom_type_scat_source
C C 0.0033 0.0016 'International Tables Vol C Tables 4.2.6.8 and 6.1.1.4'
H H 0 0 'International Tables Vol C Tables 4.2.6.8 and 6.1.1.4'
Cl Cl 0.1484 0.1585 'International Tables Vol C Tables 4.2.6.8 and 6.1.1.4'
Ti Ti 0.2776 0.4457 'International Tables Vol C Tables 4.2.6.8 and 6.1.1.4'
 
loop_
    _atom_site_label
    _atom_site_type_symbol
    _atom_site_fract_x
    _atom_site_fract_y
    _atom_site_fract_z
    _atom_site_U_iso_or_equiv
    _atom_site_adp_type
    _atom_site_occupancy
    _atom_site_site_symmetry_order
    _atom_site_calc_flag
    _atom_site_refinement_flags_posn
    _atom_site_refinement_flags_adp
    _atom_site_refinement_flags_occupancy
    _atom_site_disorder_assembly
    _atom_site_disorder_group
C11 C 0.2307(13) 0.602(2) 0.1876(15) 0.041(5) Uani 0.538(9) 1 d . . P A 1
C12 C 0.2828(7) 0.7367(15) 0.1945(8) 0.031(3) Uani 0.538(9) 1 d . . P A 1
C13 C 0.2448(6) 0.8655(10) 0.2205(4) 0.0324(18) Uani 0.538(9) 1 d . . P A 1
C14 C 0.1690(7) 0.821(2) 0.2342(7) 0.041(4) Uani 0.538(9) 1 d . . P A 1
C15 C 0.1593(7) 0.6596(17) 0.2135(5) 0.045(3) Uani 0.538(9) 1 d . . P A 1
C16 C 0.2478(10) 0.4484(13) 0.1633(5) 0.082(4) Uani 0.538(9) 1 d . . P A 1
H16A H 0.2187 0.3667 0.1848 0.123 Uiso 0.538(9) 1 calc R U P A 1
H16B H 0.3035 0.4273 0.1679 0.123 Uiso 0.538(9) 1 calc R U P A 1
H16C H 0.2328 0.4461 0.1207 0.123 Uiso 0.538(9) 1 calc R U P A 1
C17 C 0.3633(6) 0.7417(13) 0.1685(5) 0.058(3) Uani 0.538(9) 1 d . . P A 1
H17A H 0.3794 0.6335 0.1578 0.088 Uiso 0.538(9) 1 calc R U P A 1
H17B H 0.4 0.7858 0.1984 0.088 Uiso 0.538(9) 1 calc R U P A 1
H17C H 0.3626 0.809 0.1326 0.088 Uiso 0.538(9) 1 calc R U P A 1
C18 C 0.2783(6) 1.0325(9) 0.2254(3) 0.059(3) Uani 0.538(9) 1 d . . P A 1
H18A H 0.2548 1.0884 0.2591 0.088 Uiso 0.538(9) 1 calc R U P A 1
H18B H 0.2671 1.0908 0.1881 0.088 Uiso 0.538(9) 1 calc R U P A 1
H18C H 0.3345 1.0261 0.2323 0.088 Uiso 0.538(9) 1 calc R U P A 1
C19 C 0.1082(6) 0.9309(17) 0.2578(4) 0.091(5) Uani 0.538(9) 1 d . . P A 1
H19A H 0.069 0.8686 0.2786 0.136 Uiso 0.538(9) 1 calc R U P A 1
H19B H 0.0835 0.9888 0.2243 0.136 Uiso 0.538(9) 1 calc R U P A 1
H19C H 0.1324 1.007 0.2858 0.136 Uiso 0.538(9) 1 calc R U P A 1
C20 C 0.0865(6) 0.5633(19) 0.2120(4) 0.101(6) Uani 0.538(9) 1 d . . P A 1
H20A H 0.0522 0.6002 0.2436 0.152 Uiso 0.538(9) 1 calc R U P A 1
H20B H 0.0992 0.4508 0.2185 0.152 Uiso 0.538(9) 1 calc R U P A 1
H20C H 0.0602 0.5759 0.1728 0.152 Uiso 0.538(9) 1 calc R U P A 1
C11' C 0.1377(8) 0.725(2) 0.2284(6) 0.044(3) Uani 0.462(9) 1 d . U P A 2
C12' C 0.1667(8) 0.5830(14) 0.2039(6) 0.032(2) Uani 0.462(9) 1 d . U P A 2
C13' C 0.2445(15) 0.619(3) 0.1894(17) 0.035(4) Uani 0.462(9) 1 d . U P A 2
C14' C 0.2614(11) 0.774(3) 0.1977(11) 0.049(3) Uani 0.462(9) 1 d . U P A 2
C15' C 0.1954(15) 0.841(2) 0.2238(9) 0.057(4) Uani 0.462(9) 1 d . U P A 2
C16' C 0.0556(6) 0.743(2) 0.2494(4) 0.108(7) Uani 0.462(9) 1 d . U P A 2
H16D H 0.0437 0.6569 0.2773 0.162 Uiso 0.462(9) 1 calc R U P A 2
H16E H 0.0196 0.7388 0.2148 0.162 Uiso 0.462(9) 1 calc R U P A 2
H16F H 0.0503 0.846 0.2698 0.162 Uiso 0.462(9) 1 calc R U P A 2
C17' C 0.1222(7) 0.4289(15) 0.1942(5) 0.070(4) Uani 0.462(9) 1 d . U P A 2
H17D H 0.1576 0.3383 0.1991 0.105 Uiso 0.462(9) 1 calc R U P A 2
H17E H 0.0992 0.4277 0.1535 0.105 Uiso 0.462(9) 1 calc R U P A 2
H17F H 0.081 0.4212 0.2236 0.105 Uiso 0.462(9) 1 calc R U P A 2
C18' C 0.2932(8) 0.487(2) 0.1555(6) 0.075(5) Uani 0.462(9) 1 d . U P A 2
H18D H 0.2964 0.3904 0.1801 0.113 Uiso 0.462(9) 1 calc R U P A 2
H18E H 0.3455 0.5275 0.1487 0.113 Uiso 0.462(9) 1 calc R U P A 2
H18F H 0.2676 0.4621 0.1169 0.113 Uiso 0.462(9) 1 calc R U P A 2
C19' C 0.3373(8) 0.843(2) 0.1799(6) 0.102(7) Uani 0.462(9) 1 d . U P A 2
H19D H 0.3795 0.7738 0.1946 0.153 Uiso 0.462(9) 1 calc R U P A 2
H19E H 0.3435 0.9493 0.1973 0.153 Uiso 0.462(9) 1 calc R U P A 2
H19F H 0.3388 0.8499 0.136 0.153 Uiso 0.462(9) 1 calc R U P A 2
C20' C 0.1891(12) 1.0173(13) 0.2374(5) 0.119(8) Uani 0.462(9) 1 d . U P A 2
H20D H 0.241 1.0612 0.2451 0.179 Uiso 0.462(9) 1 calc R U P A 2
H20E H 0.1574 1.0327 0.2728 0.179 Uiso 0.462(9) 1 calc R U P A 2
H20F H 0.1649 1.0721 0.2029 0.179 Uiso 0.462(9) 1 calc R U P A 2
C21 C 0.0860(5) 0.6906(9) 0.4529(4) 0.0409(18) Uani 0.654(11) 1 d . U P B 1
C22 C 0.0677(5) 0.5447(11) 0.4293(4) 0.049(2) Uani 0.654(11) 1 d . U P B 1
C23 C 0.1069(5) 0.4286(9) 0.4611(5) 0.058(2) Uani 0.654(11) 1 d . U P B 1
C24 C 0.1509(5) 0.5019(13) 0.5065(4) 0.055(2) Uani 0.654(11) 1 d . U P B 1
C25 C 0.1384(4) 0.6660(12) 0.5010(3) 0.0431(19) Uani 0.654(11) 1 d . U P B 1
C26 C 0.0501(6) 0.8445(11) 0.4336(4) 0.089(4) Uani 0.654(11) 1 d . U P B 1
H26A H 0.083 0.9331 0.4474 0.134 Uiso 0.654(11) 1 calc R U P B 1
H26B H -0.0013 0.8544 0.4511 0.134 Uiso 0.654(11) 1 calc R U P B 1
H26C H 0.0451 0.8471 0.3898 0.134 Uiso 0.654(11) 1 calc R U P B 1
C27 C 0.0077(4) 0.5093(19) 0.3799(4) 0.121(6) Uani 0.654(11) 1 d . U P B 1
H27A H -0.0379 0.4594 0.3975 0.181 Uiso 0.654(11) 1 calc R U P B 1
H27B H 0.03 0.4367 0.3505 0.181 Uiso 0.654(11) 1 calc R U P B 1
H27C H -0.0077 0.6089 0.36 0.181 Uiso 0.654(11) 1 calc R U P B 1
C28 C 0.0972(7) 0.2508(10) 0.4489(7) 0.140(7) Uani 0.654(11) 1 d . U P B 1
H28A H 0.127 0.19 0.4791 0.21 Uiso 0.654(11) 1 calc R U P B 1
H28B H 0.1161 0.2259 0.4089 0.21 Uiso 0.654(11) 1 calc R U P B 1
H28C H 0.0422 0.2223 0.4509 0.21 Uiso 0.654(11) 1 calc R U P B 1
C29 C 0.1965(5) 0.4189(19) 0.5557(4) 0.144(7) Uani 0.654(11) 1 d . U P B 1
H29A H 0.2111 0.4962 0.587 0.216 Uiso 0.654(11) 1 calc R U P B 1
H29B H 0.2434 0.3719 0.5392 0.216 Uiso 0.654(11) 1 calc R U P B 1
H29C H 0.1647 0.3347 0.5731 0.216 Uiso 0.654(11) 1 calc R U P B 1
C30 C 0.1692(6) 0.7947(15) 0.5422(4) 0.103(5) Uani 0.654(11) 1 d . U P B 1
H30A H 0.2223 0.7684 0.5552 0.154 Uiso 0.654(11) 1 calc R U P B 1
H30B H 0.1363 0.8025 0.5773 0.154 Uiso 0.654(11) 1 calc R U P B 1
H30C H 0.169 0.8968 0.5209 0.154 Uiso 0.654(11) 1 calc R U P B 1
C21' C 0.1555(3) 0.5679(9) 0.5197(2) 0.028(3) Uani 0.346(11) 1 d G U P B 2
C22' C 0.1155(4) 0.6956(7) 0.4909(4) 0.041(4) Uani 0.346(11) 1 d G U P B 2
C23' C 0.0669(3) 0.6304(13) 0.4448(3) 0.054(4) Uani 0.346(11) 1 d G U P B 2
C24' C 0.0770(4) 0.4625(12) 0.4451(3) 0.051(4) Uani 0.346(11) 1 d G U P B 2
C25' C 0.1318(4) 0.4238(7) 0.4914(3) 0.033(3) Uani 0.346(11) 1 d G U P B 2
C26' C 0.2133(5) 0.5828(18) 0.5714(3) 0.082(7) Uani 0.346(11) 1 d G U P B 2
H26D H 0.2432 0.6812 0.567 0.122 Uiso 0.346(11) 1 calc R U P B 2
H26E H 0.2485 0.4911 0.5714 0.122 Uiso 0.346(11) 1 calc R U P B 2
H26F H 0.1856 0.5858 0.6092 0.122 Uiso 0.346(11) 1 calc R U P B 2
C27' C 0.1231(8) 0.8700(7) 0.5066(7) 0.114(9) Uani 0.346(11) 1 d G U P B 2
H27D H 0.1778 0.9015 0.5053 0.172 Uiso 0.346(11) 1 calc R U P B 2
H27E H 0.1038 0.8881 0.547 0.172 Uiso 0.346(11) 1 calc R U P B 2
H27F H 0.0928 0.9336 0.4776 0.172 Uiso 0.346(11) 1 calc R U P B 2
C28' C 0.0139(5) 0.723(2) 0.4029(5) 0.149(13) Uani 0.346(11) 1 d G U P B 2
H28D H 0.0115 0.6708 0.3636 0.223 Uiso 0.346(11) 1 calc R U P B 2
H28E H 0.0341 0.8318 0.3983 0.223 Uiso 0.346(11) 1 calc R U P B 2
H28F H -0.0381 0.7278 0.4194 0.223 Uiso 0.346(11) 1 calc R U P B 2
C29' C 0.0366(7) 0.345(2) 0.4035(4) 0.116(10) Uani 0.346(11) 1 d G U P B 2
H29D H 0.0712 0.2556 0.3958 0.174 Uiso 0.346(11) 1 calc R U P B 2
H29E H 0.023 0.3985 0.3656 0.174 Uiso 0.346(11) 1 calc R U P B 2
H29F H -0.0107 0.3065 0.4222 0.174 Uiso 0.346(11) 1 calc R U P B 2
C30' C 0.1598(7) 0.2586(8) 0.5077(6) 0.088(7) Uani 0.346(11) 1 d G U P B 2
H30D H 0.1676 0.197 0.471 0.131 Uiso 0.346(11) 1 calc R U P B 2
H30E H 0.1211 0.2055 0.5322 0.131 Uiso 0.346(11) 1 calc R U P B 2
H30F H 0.2089 0.2662 0.5305 0.131 Uiso 0.346(11) 1 calc R U P B 2
C31 C 0.4610(2) 0.8962(5) 0.36228(16) 0.0427(9) Uani 1 1 d . . . . .
C32 C 0.48727(18) 0.7870(4) 0.40688(15) 0.0345(7) Uani 1 1 d . . . . .
C33 C 0.4477(2) 0.8217(4) 0.45968(15) 0.0410(9) Uani 1 1 d . . . . .
C34 C 0.3960(2) 0.9471(5) 0.4474(2) 0.0513(10) Uani 1 1 d . . . . .
C35 C 0.4055(2) 0.9947(4) 0.3872(2) 0.0546(11) Uani 1 1 d . . . . .
C36 C 0.4929(3) 0.9089(7) 0.29996(18) 0.0844(19) Uani 1 1 d . . . . .
H36A H 0.5063 0.8023 0.2854 0.127 Uiso 1 1 calc R U . . .
H36B H 0.5394 0.976 0.3011 0.127 Uiso 1 1 calc R U . . .
H36C H 0.4537 0.9565 0.2729 0.127 Uiso 1 1 calc R U . . .
C37 C 0.5501(2) 0.6661(5) 0.3975(2) 0.0627(12) Uani 1 1 d . . . . .
H37A H 0.5384 0.605 0.361 0.094 Uiso 1 1 calc R U . . .
H37B H 0.553 0.5937 0.432 0.094 Uiso 1 1 calc R U . . .
H37C H 0.5999 0.7208 0.3935 0.094 Uiso 1 1 calc R U . . .
C38 C 0.4645(3) 0.7454(6) 0.52014(17) 0.0729(16) Uani 1 1 d . . . . .
H38A H 0.4156 0.7192 0.5393 0.109 Uiso 1 1 calc R U . . .
H38B H 0.4942 0.8198 0.5456 0.109 Uiso 1 1 calc R U . . .
H38C H 0.4948 0.6478 0.5146 0.109 Uiso 1 1 calc R U . . .
C39 C 0.3469(3) 1.0266(7) 0.4940(3) 0.111(3) Uani 1 1 d . . . . .
H39A H 0.3052 1.0874 0.474 0.166 Uiso 1 1 calc R U . . .
H39B H 0.3792 1.0988 0.5184 0.166 Uiso 1 1 calc R U . . .
H39C H 0.3243 0.9452 0.5198 0.166 Uiso 1 1 calc R U . . .
C40 C 0.3681(3) 1.1393(6) 0.3599(3) 0.116(3) Uani 1 1 d . . . . .
H40A H 0.3123 1.1372 0.3672 0.174 Uiso 1 1 calc R U . . .
H40B H 0.3765 1.1399 0.3165 0.174 Uiso 1 1 calc R U . . .
H40C H 0.391 1.2353 0.3779 0.174 Uiso 1 1 calc R U . . .
Cl4 Cl 0.22571(4) 0.83819(9) 0.37416(3) 0.03239(18) Uani 1 1 d . . . . .
Cl12 Cl 0.19432(5) 0.41162(10) 0.33053(3) 0.03604(19) Uani 1 1 d . . . . .
Cl13 Cl 0.37888(5) 0.57363(10) 0.30314(3) 0.03536(19) Uani 1 1 d . . . . .
Cl23 Cl 0.32623(4) 0.52156(10) 0.45646(3) 0.03146(18) Uani 1 1 d . . . . .
Ti1 Ti 0.24712(3) 0.65307(7) 0.29279(2) 0.03202(15) Uani 1 1 d . . . . .
Ti2 Ti 0.19979(3) 0.58119(7) 0.41632(2) 0.02531(13) Uani 1 1 d . . . . .
Ti3 Ti 0.35444(3) 0.73305(7) 0.38856(2) 0.02634(14) Uani 1 1 d . . . . .
 
loop_
    _atom_site_aniso_label
    _atom_site_aniso_U_11
    _atom_site_aniso_U_22
    _atom_site_aniso_U_33
    _atom_site_aniso_U_23
    _atom_site_aniso_U_13
    _atom_site_aniso_U_12
C11 0.071(14) 0.033(5) 0.019(6) 0.005(4) -0.017(8) -0.024(6)
C12 0.046(6) 0.028(6) 0.018(4) 0.004(4) -0.004(5) 0.005(4)
C13 0.053(5) 0.025(4) 0.020(4) 0.005(3) 0.004(4) 0.009(4)
C14 0.033(5) 0.065(8) 0.024(6) 0.014(5) -0.005(4) 0.012(5)
C15 0.045(7) 0.063(10) 0.028(7) 0.009(8) -0.010(5) -0.026(8)
C16 0.168(15) 0.044(5) 0.033(5) -0.001(4) -0.009(8) 0.002(8)
C17 0.059(5) 0.075(7) 0.042(5) 0.021(5) 0.018(4) 0.013(5)
C18 0.096(7) 0.037(4) 0.043(4) 0.016(3) -0.026(4) -0.005(4)
C19 0.061(6) 0.160(13) 0.050(5) 0.034(6) 0.010(4) 0.068(8)
C20 0.077(7) 0.167(15) 0.059(6) 0.050(8) -0.037(5) -0.075(9)
C11' 0.053(6) 0.058(7) 0.020(6) 0.005(5) -0.006(4) 0.026(5)
C12' 0.038(5) 0.038(6) 0.021(5) 0.002(5) -0.009(3) -0.002(4)
C13' 0.028(5) 0.055(9) 0.023(8) -0.001(9) -0.005(5) 0.006(6)
C14' 0.059(9) 0.055(8) 0.032(9) 0.035(7) -0.014(7) -0.013(6)
C15' 0.111(14) 0.030(5) 0.029(8) 0.006(5) -0.005(12) 0.011(7)
C16' 0.058(6) 0.23(2) 0.037(5) 0.026(8) 0.003(5) 0.078(9)
C17' 0.083(8) 0.065(7) 0.061(6) 0.012(6) -0.032(6) -0.035(6)
C18' 0.077(8) 0.118(13) 0.029(5) -0.011(7) 0.000(6) 0.053(9)
C19' 0.092(9) 0.161(16) 0.051(7) 0.063(10) -0.028(7) -0.086(10)
C20' 0.25(2) 0.035(5) 0.065(7) 0.004(5) -0.061(11) 0.039(8)
C21 0.036(4) 0.050(3) 0.038(4) 0.001(3) 0.016(3) 0.003(3)
C22 0.031(3) 0.072(5) 0.044(4) -0.021(4) 0.014(3) -0.010(4)
C23 0.057(6) 0.041(3) 0.077(7) -0.003(4) 0.038(4) -0.015(3)
C24 0.041(4) 0.086(6) 0.040(4) 0.030(4) 0.020(3) 0.011(4)
C25 0.023(3) 0.074(5) 0.033(3) -0.021(3) 0.008(2) -0.004(3)
C26 0.087(7) 0.085(6) 0.099(7) 0.030(5) 0.056(5) 0.056(5)
C27 0.033(4) 0.242(16) 0.086(6) -0.089(8) 0.001(4) -0.015(6)
C28 0.153(11) 0.045(4) 0.229(16) -0.020(6) 0.144(12) -0.042(5)
C29 0.073(6) 0.271(18) 0.090(7) 0.132(10) 0.037(5) 0.049(8)
C30 0.095(7) 0.158(10) 0.058(5) -0.070(6) 0.046(5) -0.075(7)
C21' 0.016(5) 0.050(6) 0.019(5) -0.016(5) 0.003(3) 0.008(5)
C22' 0.035(9) 0.027(5) 0.063(9) 0.007(5) 0.036(6) 0.011(5)
C23' 0.011(6) 0.097(10) 0.054(10) 0.039(9) 0.010(5) 0.007(9)
C24' 0.041(10) 0.092(10) 0.020(6) -0.004(7) 0.005(5) -0.046(8)
C25' 0.045(8) 0.034(5) 0.021(6) 0.005(5) 0.013(4) -0.010(5)
C26' 0.042(7) 0.19(2) 0.016(5) -0.007(7) -0.001(4) -0.042(9)
C27' 0.156(19) 0.036(6) 0.16(2) -0.026(8) 0.121(16) 0.007(8)
C28' 0.036(8) 0.30(3) 0.112(15) 0.14(2) 0.037(8) 0.068(14)
C29' 0.078(13) 0.20(2) 0.074(11) -0.058(14) 0.022(9) -0.100(16)
C30' 0.114(13) 0.043(7) 0.109(14) 0.027(8) 0.070(11) 0.006(8)
C31 0.041(2) 0.049(2) 0.0379(19) 0.0113(17) 0.0003(15) -0.0184(17)
C32 0.0318(17) 0.0306(18) 0.0411(18) -0.0015(15) -0.0015(14) -0.0049(14)
C33 0.052(2) 0.039(2) 0.0319(17) -0.0016(15) 0.0028(15) -0.0189(17)
C34 0.045(2) 0.038(2) 0.071(3) -0.023(2) 0.018(2) -0.0100(17)
C35 0.045(2) 0.026(2) 0.092(3) 0.015(2) -0.010(2) -0.0057(17)
C36 0.073(3) 0.140(5) 0.041(2) 0.017(3) 0.007(2) -0.061(3)
C37 0.045(2) 0.056(3) 0.087(3) -0.016(2) -0.011(2) 0.009(2)
C38 0.096(4) 0.089(4) 0.034(2) 0.009(2) -0.007(2) -0.055(3)
C39 0.068(3) 0.100(5) 0.167(6) -0.099(5) 0.049(4) -0.029(3)
C40 0.099(4) 0.032(3) 0.214(8) 0.043(4) -0.063(5) -0.008(3)
Cl4 0.0380(4) 0.0263(4) 0.0331(4) 0.0030(3) 0.0067(3) 0.0089(3)
Cl12 0.0452(5) 0.0314(4) 0.0314(4) -0.0065(3) -0.0009(3) -0.0029(4)
Cl13 0.0385(4) 0.0368(4) 0.0313(4) -0.0023(3) 0.0117(3) 0.0072(4)
Cl23 0.0277(4) 0.0338(4) 0.0328(4) 0.0111(3) -0.0020(3) -0.0020(3)
Ti1 0.0412(3) 0.0324(3) 0.0226(3) 0.0038(2) 0.0034(2) 0.0094(3)
Ti2 0.0253(3) 0.0270(3) 0.0236(3) -0.0008(2) 0.0007(2) -0.0003(2)
Ti3 0.0298(3) 0.0221(3) 0.0274(3) 0.0029(2) 0.0075(2) 0.0026(2)
 
 
#----------------------------------------------------------------------------#
#                   MOLECULAR GEOMETRY                                       #
#----------------------------------------------------------------------------#
 
_geom_special_details
;
 All esds (except the esd in the dihedral angle between two l.s. planes)
 are estimated using the full covariance matrix.  The cell esds are taken
 into account individually in the estimation of esds in distances, angles
 and torsion angles; correlations between esds in cell parameters are only
 used when they are defined by crystal symmetry.  An approximate (isotropic)
 treatment of cell esds is used for estimating esds involving l.s. planes.
;
loop_
    _geom_bond_atom_site_label_1
    _geom_bond_atom_site_label_2
    _geom_bond_distance
    _geom_bond_site_symmetry_2
    _geom_bond_publ_flag
C11 C16 1.43(3) . ?
C11 C12 1.45(2) . ?
C11 C15 1.46(3) . ?
C11 Ti1 2.39(3) . ?
C12 C13 1.396(12) . ?
C12 C17 1.518(14) . ?
C12 Ti1 2.394(18) . ?
C13 C14 1.400(13) . ?
C13 C18 1.518(11) . ?
C13 Ti1 2.402(9) . ?
C14 C15 1.44(2) . ?
C14 C19 1.501(15) . ?
C14 Ti1 2.329(16) . ?
C15 C20 1.493(13) . ?
C15 Ti1 2.301(10) . ?
C16 H16A 0.98 . ?
C16 H16B 0.98 . ?
C16 H16C 0.98 . ?
C17 H17A 0.98 . ?
C17 H17B 0.98 . ?
C17 H17C 0.98 . ?
C18 H18A 0.98 . ?
C18 H18B 0.98 . ?
C18 H18C 0.98 . ?
C19 H19A 0.98 . ?
C19 H19B 0.98 . ?
C19 H19C 0.98 . ?
C20 H20A 0.98 . ?
C20 H20B 0.98 . ?
C20 H20C 0.98 . ?
C11' C15' 1.40(2) . ?
C11' C12' 1.406(15) . ?
C11' C16' 1.510(15) . ?
C11' Ti1 2.419(13) . ?
C12' C13' 1.42(3) . ?
C12' C17' 1.517(14) . ?
C12' Ti1 2.464(13) . ?
C13' C14' 1.35(3) . ?
C13' C18' 1.59(3) . ?
C13' Ti1 2.32(4) . ?
C14' C15' 1.41(2) . ?
C14' C19' 1.49(2) . ?
C14' Ti1 2.37(2) . ?
C15' C20' 1.52(2) . ?
C15' Ti1 2.36(2) . ?
C16' H16D 0.98 . ?
C16' H16E 0.98 . ?
C16' H16F 0.98 . ?
C17' H17D 0.98 . ?
C17' H17E 0.98 . ?
C17' H17F 0.98 . ?
C18' H18D 0.98 . ?
C18' H18E 0.98 . ?
C18' H18F 0.98 . ?
C19' H19D 0.98 . ?
C19' H19E 0.98 . ?
C19' H19F 0.98 . ?
C20' H20D 0.98 . ?
C20' H20E 0.98 . ?
C20' H20F 0.98 . ?
C21 C22 1.367(10) . ?
C21 C25 1.401(10) . ?
C21 C26 1.491(10) . ?
C21 Ti2 2.331(8) . ?
C22 C23 1.374(12) . ?
C22 C27 1.523(10) . ?
C22 Ti2 2.323(9) . ?
C23 C24 1.394(13) . ?
C23 C28 1.525(11) . ?
C23 Ti2 2.297(8) . ?
C24 C25 1.398(12) . ?
C24 C29 1.506(10) . ?
C24 Ti2 2.296(7) . ?
C25 C30 1.506(10) . ?
C25 Ti2 2.298(7) . ?
C26 H26A 0.98 . ?
C26 H26B 0.98 . ?
C26 H26C 0.98 . ?
C27 H27A 0.98 . ?
C27 H27B 0.98 . ?
C27 H27C 0.98 . ?
C28 H28A 0.98 . ?
C28 H28B 0.98 . ?
C28 H28C 0.98 . ?
C29 H29A 0.98 . ?
C29 H29B 0.98 . ?
C29 H29C 0.98 . ?
C30 H30A 0.98 . ?
C30 H30B 0.98 . ?
C30 H30C 0.98 . ?
C21' C25' 1.42 . ?
C21' C22' 1.42 . ?
C21' C26' 1.5095 . ?
C21' Ti2 2.448(5) . ?
C22' C23' 1.42 . ?
C22' C27' 1.5095 . ?
C22' Ti2 2.432(6) . ?
C23' C24' 1.42 . ?
C23' C28' 1.5095 . ?
C23' Ti2 2.428(6) . ?
C24' C25' 1.42 . ?
C24' C29' 1.5095 . ?
C24' Ti2 2.440(6) . ?
C25' C30' 1.5095 . ?
C25' Ti2 2.452(5) . ?
C26' H26D 0.98 . ?
C26' H26E 0.98 . ?
C26' H26F 0.98 . ?
C27' H27D 0.98 . ?
C27' H27E 0.98 . ?
C27' H27F 0.98 . ?
C28' H28D 0.98 . ?
C28' H28E 0.98 . ?
C28' H28F 0.98 . ?
C29' H29D 0.98 . ?
C29' H29E 0.98 . ?
C29' H29F 0.98 . ?
C30' H30D 0.98 . ?
C30' H30E 0.98 . ?
C30' H30F 0.98 . ?
C31 C35 1.390(6) . ?
C31 C32 1.418(5) . ?
C31 C36 1.510(5) . ?
C31 Ti3 2.376(3) . ?
C32 C33 1.405(5) . ?
C32 C37 1.503(5) . ?
C32 Ti3 2.362(3) . ?
C33 C34 1.402(6) . ?
C33 C38 1.514(5) . ?
C33 Ti3 2.353(3) . ?
C34 C35 1.414(6) . ?
C34 C39 1.511(6) . ?
C34 Ti3 2.328(4) . ?
C35 C40 1.497(6) . ?
C35 Ti3 2.366(4) . ?
C36 H36A 0.98 . ?
C36 H36B 0.98 . ?
C36 H36C 0.98 . ?
C37 H37A 0.98 . ?
C37 H37B 0.98 . ?
C37 H37C 0.98 . ?
C38 H38A 0.98 . ?
C38 H38B 0.98 . ?
C38 H38C 0.98 . ?
C39 H39A 0.98 . ?
C39 H39B 0.98 . ?
C39 H39C 0.98 . ?
C40 H40A 0.98 . ?
C40 H40B 0.98 . ?
C40 H40C 0.98 . ?
Cl4 Ti2 2.3987(10) . ?
Cl4 Ti3 2.4038(10) . ?
Cl4 Ti1 2.4229(10) . ?
Cl12 Ti1 2.3828(11) . ?
Cl12 Ti2 2.3839(10) . ?
Cl13 Ti3 2.3730(10) . ?
Cl13 Ti1 2.3746(10) . ?
Cl23 Ti3 2.3898(9) . ?
Cl23 Ti2 2.3909(10) . ?
 
loop_
    _geom_angle_atom_site_label_1
    _geom_angle_atom_site_label_2
    _geom_angle_atom_site_label_3
    _geom_angle
    _geom_angle_site_symmetry_1
    _geom_angle_site_symmetry_3
    _geom_angle_publ_flag
C16 C11 C12 127.6(18) . . ?
C16 C11 C15 129.3(14) . . ?
C12 C11 C15 103.1(15) . . ?
C16 C11 Ti1 120.7(18) . . ?
C12 C11 Ti1 72.4(14) . . ?
C15 C11 Ti1 68.5(13) . . ?
C13 C12 C11 110.6(14) . . ?
C13 C12 C17 125.4(12) . . ?
C11 C12 C17 123.5(13) . . ?
C13 C12 Ti1 73.4(9) . . ?
C11 C12 Ti1 72.3(15) . . ?
C17 C12 Ti1 127.9(10) . . ?
C12 C13 C14 109.5(11) . . ?
C12 C13 C18 124.3(10) . . ?
C14 C13 C18 125.8(11) . . ?
C12 C13 Ti1 72.8(9) . . ?
C14 C13 Ti1 69.9(9) . . ?
C18 C13 Ti1 129.5(6) . . ?
C13 C14 C15 106.5(10) . . ?
C13 C14 C19 125.2(15) . . ?
C15 C14 C19 127.8(13) . . ?
C13 C14 Ti1 75.7(8) . . ?
C15 C14 Ti1 70.9(7) . . ?
C19 C14 Ti1 125.1(10) . . ?
C14 C15 C11 110.2(10) . . ?
C14 C15 C20 127.5(14) . . ?
C11 C15 C20 122.0(14) . . ?
C14 C15 Ti1 72.9(8) . . ?
C11 C15 Ti1 75.4(14) . . ?
C20 C15 Ti1 122.9(7) . . ?
C11 C16 H16A 109.5 . . ?
C11 C16 H16B 109.5 . . ?
H16A C16 H16B 109.5 . . ?
C11 C16 H16C 109.5 . . ?
H16A C16 H16C 109.5 . . ?
H16B C16 H16C 109.5 . . ?
C12 C17 H17A 109.5 . . ?
C12 C17 H17B 109.5 . . ?
H17A C17 H17B 109.5 . . ?
C12 C17 H17C 109.5 . . ?
H17A C17 H17C 109.5 . . ?
H17B C17 H17C 109.5 . . ?
C13 C18 H18A 109.5 . . ?
C13 C18 H18B 109.5 . . ?
H18A C18 H18B 109.5 . . ?
C13 C18 H18C 109.5 . . ?
H18A C18 H18C 109.5 . . ?
H18B C18 H18C 109.5 . . ?
C14 C19 H19A 109.5 . . ?
C14 C19 H19B 109.5 . . ?
H19A C19 H19B 109.5 . . ?
C14 C19 H19C 109.5 . . ?
H19A C19 H19C 109.5 . . ?
H19B C19 H19C 109.5 . . ?
C15 C20 H20A 109.5 . . ?
C15 C20 H20B 109.5 . . ?
H20A C20 H20B 109.5 . . ?
C15 C20 H20C 109.5 . . ?
H20A C20 H20C 109.5 . . ?
H20B C20 H20C 109.5 . . ?
C15' C11' C12' 107.5(12) . . ?
C15' C11' C16' 128.7(16) . . ?
C12' C11' C16' 123.5(16) . . ?
C15' C11' Ti1 70.8(10) . . ?
C12' C11' Ti1 75.0(9) . . ?
C16' C11' Ti1 124.5(8) . . ?
C11' C12' C13' 104.9(14) . . ?
C11' C12' C17' 126.4(13) . . ?
C13' C12' C17' 128.7(15) . . ?
C11' C12' Ti1 71.5(9) . . ?
C13' C12' Ti1 67.4(16) . . ?
C17' C12' Ti1 126.3(8) . . ?
C14' C13' C12' 112.0(19) . . ?
C14' C13' C18' 129(2) . . ?
C12' C13' C18' 118.4(19) . . ?
C14' C13' Ti1 75.2(18) . . ?
C12' C13' Ti1 78.3(16) . . ?
C18' C13' Ti1 124(2) . . ?
C13' C14' C15' 105.5(17) . . ?
C13' C14' C19' 122(2) . . ?
C15' C14' C19' 133(2) . . ?
C13' C14' Ti1 71.4(18) . . ?
C15' C14' Ti1 72.4(12) . . ?
C19' C14' Ti1 120.9(13) . . ?
C11' C15' C14' 109.7(14) . . ?
C11' C15' C20' 128(2) . . ?
C14' C15' C20' 122(2) . . ?
C11' C15' Ti1 75.3(9) . . ?
C14' C15' Ti1 73.0(12) . . ?
C20' C15' Ti1 123.3(12) . . ?
C11' C16' H16D 109.5 . . ?
C11' C16' H16E 109.5 . . ?
H16D C16' H16E 109.5 . . ?
C11' C16' H16F 109.5 . . ?
H16D C16' H16F 109.5 . . ?
H16E C16' H16F 109.5 . . ?
C12' C17' H17D 109.5 . . ?
C12' C17' H17E 109.5 . . ?
H17D C17' H17E 109.5 . . ?
C12' C17' H17F 109.5 . . ?
H17D C17' H17F 109.5 . . ?
H17E C17' H17F 109.5 . . ?
C13' C18' H18D 109.5 . . ?
C13' C18' H18E 109.5 . . ?
H18D C18' H18E 109.5 . . ?
C13' C18' H18F 109.5 . . ?
H18D C18' H18F 109.5 . . ?
H18E C18' H18F 109.5 . . ?
C14' C19' H19D 109.5 . . ?
C14' C19' H19E 109.5 . . ?
H19D C19' H19E 109.5 . . ?
C14' C19' H19F 109.5 . . ?
H19D C19' H19F 109.5 . . ?
H19E C19' H19F 109.5 . . ?
C15' C20' H20D 109.5 . . ?
C15' C20' H20E 109.5 . . ?
H20D C20' H20E 109.5 . . ?
C15' C20' H20F 109.5 . . ?
H20D C20' H20F 109.5 . . ?
H20E C20' H20F 109.5 . . ?
C22 C21 C25 107.6(8) . . ?
C22 C21 C26 125.0(8) . . ?
C25 C21 C26 127.2(8) . . ?
C22 C21 Ti2 72.6(5) . . ?
C25 C21 Ti2 71.1(4) . . ?
C26 C21 Ti2 126.0(5) . . ?
C21 C22 C23 109.2(8) . . ?
C21 C22 C27 126.9(9) . . ?
C23 C22 C27 123.6(9) . . ?
C21 C22 Ti2 73.2(5) . . ?
C23 C22 Ti2 71.7(5) . . ?
C27 C22 Ti2 126.1(6) . . ?
C22 C23 C24 108.4(7) . . ?
C22 C23 C28 123.4(10) . . ?
C24 C23 C28 128.1(10) . . ?
C22 C23 Ti2 73.8(5) . . ?
C24 C23 Ti2 72.3(4) . . ?
C28 C23 Ti2 122.9(6) . . ?
C23 C24 C25 106.9(6) . . ?
C23 C24 C29 126.3(10) . . ?
C25 C24 C29 126.6(10) . . ?
C23 C24 Ti2 72.3(5) . . ?
C25 C24 Ti2 72.4(4) . . ?
C29 C24 Ti2 125.1(5) . . ?
C24 C25 C21 107.9(7) . . ?
C24 C25 C30 126.9(8) . . ?
C21 C25 C30 124.9(9) . . ?
C24 C25 Ti2 72.2(4) . . ?
C21 C25 Ti2 73.7(4) . . ?
C30 C25 Ti2 124.1(5) . . ?
C21 C26 H26A 109.5 . . ?
C21 C26 H26B 109.5 . . ?
H26A C26 H26B 109.5 . . ?
C21 C26 H26C 109.5 . . ?
H26A C26 H26C 109.5 . . ?
H26B C26 H26C 109.5 . . ?
C22 C27 H27A 109.5 . . ?
C22 C27 H27B 109.5 . . ?
H27A C27 H27B 109.5 . . ?
C22 C27 H27C 109.5 . . ?
H27A C27 H27C 109.5 . . ?
H27B C27 H27C 109.5 . . ?
C23 C28 H28A 109.5 . . ?
C23 C28 H28B 109.5 . . ?
H28A C28 H28B 109.5 . . ?
C23 C28 H28C 109.5 . . ?
H28A C28 H28C 109.5 . . ?
H28B C28 H28C 109.5 . . ?
C24 C29 H29A 109.5 . . ?
C24 C29 H29B 109.5 . . ?
H29A C29 H29B 109.5 . . ?
C24 C29 H29C 109.5 . . ?
H29A C29 H29C 109.5 . . ?
H29B C29 H29C 109.5 . . ?
C25 C30 H30A 109.5 . . ?
C25 C30 H30B 109.5 . . ?
H30A C30 H30B 109.5 . . ?
C25 C30 H30C 109.5 . . ?
H30A C30 H30C 109.5 . . ?
H30B C30 H30C 109.5 . . ?
C25' C21' C22' 108 . . ?
C25' C21' C26' 126 . . ?
C22' C21' C26' 126 . . ?
C25' C21' Ti2 73.3(2) . . ?
C22' C21' Ti2 72.5(2) . . ?
C26' C21' Ti2 119.99(17) . . ?
C21' C22' C23' 108 . . ?
C21' C22' C27' 126 . . ?
C23' C22' C27' 126 . . ?
C21' C22' Ti2 73.67(18) . . ?
C23' C22' Ti2 72.83(18) . . ?
C27' C22' Ti2 119.36(18) . . ?
C24' C23' C22' 108 . . ?
C24' C23' C28' 126 . . ?
C22' C23' C28' 126 . . ?
C24' C23' Ti2 73.5(2) . . ?
C22' C23' Ti2 73.19(19) . . ?
C28' C23' Ti2 119.16(16) . . ?
C25' C24' C23' 108 . . ?
C25' C24' C29' 126 . . ?
C23' C24' C29' 126 . . ?
C25' C24' Ti2 73.60(18) . . ?
C23' C24' Ti2 72.6(2) . . ?
C29' C24' Ti2 119.68(18) . . ?
C21' C25' C24' 108 . . ?
C21' C25' C30' 126 . . ?
C24' C25' C30' 126 . . ?
C21' C25' Ti2 72.97(19) . . ?
C24' C25' Ti2 72.65(18) . . ?
C30' C25' Ti2 120.18(19) . . ?
C21' C26' H26D 109.5 . . ?
C21' C26' H26E 109.5 . . ?
H26D C26' H26E 109.5 . . ?
C21' C26' H26F 109.5 . . ?
H26D C26' H26F 109.5 . . ?
H26E C26' H26F 109.5 . . ?
C22' C27' H27D 109.5 . . ?
C22' C27' H27E 109.5 . . ?
H27D C27' H27E 109.5 . . ?
C22' C27' H27F 109.5 . . ?
H27D C27' H27F 109.5 . . ?
H27E C27' H27F 109.5 . . ?
C23' C28' H28D 109.5 . . ?
C23' C28' H28E 109.5 . . ?
H28D C28' H28E 109.5 . . ?
C23' C28' H28F 109.5 . . ?
H28D C28' H28F 109.5 . . ?
H28E C28' H28F 109.5 . . ?
C24' C29' H29D 109.5 . . ?
C24' C29' H29E 109.5 . . ?
H29D C29' H29E 109.5 . . ?
C24' C29' H29F 109.5 . . ?
H29D C29' H29F 109.5 . . ?
H29E C29' H29F 109.5 . . ?
C25' C30' H30D 109.5 . . ?
C25' C30' H30E 109.5 . . ?
H30D C30' H30E 109.5 . . ?
C25' C30' H30F 109.5 . . ?
H30D C30' H30F 109.5 . . ?
H30E C30' H30F 109.5 . . ?
C35 C31 C32 108.4(3) . . ?
C35 C31 C36 126.5(4) . . ?
C32 C31 C36 124.9(4) . . ?
C35 C31 Ti3 72.6(2) . . ?
C32 C31 Ti3 72.03(19) . . ?
C36 C31 Ti3 124.6(3) . . ?
C33 C32 C31 107.4(3) . . ?
C33 C32 C37 128.5(4) . . ?
C31 C32 C37 124.0(3) . . ?
C33 C32 Ti3 72.3(2) . . ?
C31 C32 Ti3 73.13(19) . . ?
C37 C32 Ti3 123.2(2) . . ?
C34 C33 C32 108.1(3) . . ?
C34 C33 C38 126.8(4) . . ?
C32 C33 C38 124.9(4) . . ?
C34 C33 Ti3 71.6(2) . . ?
C32 C33 Ti3 73.01(19) . . ?
C38 C33 Ti3 125.5(3) . . ?
C33 C34 C35 108.0(3) . . ?
C33 C34 C39 124.2(5) . . ?
C35 C34 C39 127.4(5) . . ?
C33 C34 Ti3 73.5(2) . . ?
C35 C34 Ti3 74.0(2) . . ?
C39 C34 Ti3 123.9(3) . . ?
C31 C35 C34 107.9(3) . . ?
C31 C35 C40 127.9(5) . . ?
C34 C35 C40 123.8(5) . . ?
C31 C35 Ti3 73.3(2) . . ?
C34 C35 Ti3 71.0(2) . . ?
C40 C35 Ti3 126.9(3) . . ?
C31 C36 H36A 109.5 . . ?
C31 C36 H36B 109.5 . . ?
H36A C36 H36B 109.5 . . ?
C31 C36 H36C 109.5 . . ?
H36A C36 H36C 109.5 . . ?
H36B C36 H36C 109.5 . . ?
C32 C37 H37A 109.5 . . ?
C32 C37 H37B 109.5 . . ?
H37A C37 H37B 109.5 . . ?
C32 C37 H37C 109.5 . . ?
H37A C37 H37C 109.5 . . ?
H37B C37 H37C 109.5 . . ?
C33 C38 H38A 109.5 . . ?
C33 C38 H38B 109.5 . . ?
H38A C38 H38B 109.5 . . ?
C33 C38 H38C 109.5 . . ?
H38A C38 H38C 109.5 . . ?
H38B C38 H38C 109.5 . . ?
C34 C39 H39A 109.5 . . ?
C34 C39 H39B 109.5 . . ?
H39A C39 H39B 109.5 . . ?
C34 C39 H39C 109.5 . . ?
H39A C39 H39C 109.5 . . ?
H39B C39 H39C 109.5 . . ?
C35 C40 H40A 109.5 . . ?
C35 C40 H40B 109.5 . . ?
H40A C40 H40B 109.5 . . ?
C35 C40 H40C 109.5 . . ?
H40A C40 H40C 109.5 . . ?
H40B C40 H40C 109.5 . . ?
Ti2 Cl4 Ti3 78.33(3) . . ?
Ti2 Cl4 Ti1 75.52(3) . . ?
Ti3 Cl4 Ti1 73.04(3) . . ?
Ti1 Cl12 Ti2 76.55(3) . . ?
Ti3 Cl13 Ti1 74.46(3) . . ?
Ti3 Cl23 Ti2 78.76(3) . . ?
C15 Ti1 C14 36.2(5) . . ?
C13' Ti1 C15' 55.8(8) . . ?
C13' Ti1 C14' 33.4(8) . . ?
C15' Ti1 C14' 34.6(6) . . ?
C15 Ti1 Cl13 133.9(4) . . ?
C13' Ti1 Cl13 93.3(6) . . ?
C14 Ti1 Cl13 139.8(3) . . ?
C15' Ti1 Cl13 126.6(6) . . ?
C14' Ti1 Cl13 95.1(5) . . ?
C15 Ti1 Cl12 92.4(3) . . ?
C13' Ti1 Cl12 104.2(7) . . ?
C14 Ti1 Cl12 119.4(4) . . ?
C15' Ti1 Cl12 130.9(6) . . ?
C14' Ti1 Cl12 136.8(6) . . ?
Cl13 Ti1 Cl12 95.73(4) . . ?
C15 Ti1 C11 36.0(7) . . ?
C14 Ti1 C11 60.4(7) . . ?
Cl13 Ti1 C11 97.8(6) . . ?
Cl12 Ti1 C11 99.0(4) . . ?
C15 Ti1 C12 57.9(4) . . ?
C14 Ti1 C12 57.8(4) . . ?
Cl13 Ti1 C12 84.6(3) . . ?
Cl12 Ti1 C12 132.9(3) . . ?
C11 Ti1 C12 35.3(5) . . ?
C15 Ti1 C13 57.8(3) . . ?
C14 Ti1 C13 34.4(3) . . ?
Cl13 Ti1 C13 105.9(3) . . ?
Cl12 Ti1 C13 150.1(2) . . ?
C11 Ti1 C13 58.4(5) . . ?
C12 Ti1 C13 33.8(3) . . ?
C13' Ti1 C11' 56.3(7) . . ?
C15' Ti1 C11' 34.0(6) . . ?
C14' Ti1 C11' 57.2(5) . . ?
Cl13 Ti1 C11' 149.2(3) . . ?
Cl12 Ti1 C11' 97.0(4) . . ?
C15 Ti1 Cl4 116.8(4) . . ?
C13' Ti1 Cl4 145.4(7) . . ?
C14 Ti1 Cl4 86.3(4) . . ?
C15' Ti1 Cl4 89.9(4) . . ?
C14' Ti1 Cl4 114.5(6) . . ?
Cl13 Ti1 Cl4 105.64(4) . . ?
Cl12 Ti1 Cl4 102.40(3) . . ?
C11 Ti1 Cl4 146.2(6) . . ?
C12 Ti1 Cl4 122.9(3) . . ?
C13 Ti1 Cl4 91.5(2) . . ?
C11' Ti1 Cl4 98.9(3) . . ?
C24 Ti2 C23 35.3(3) . . ?
C24 Ti2 C25 35.4(3) . . ?
C23 Ti2 C25 58.4(3) . . ?
C24 Ti2 C22 58.1(3) . . ?
C23 Ti2 C22 34.6(3) . . ?
C25 Ti2 C22 57.8(3) . . ?
C24 Ti2 C21 58.6(3) . . ?
C23 Ti2 C21 57.7(3) . . ?
C25 Ti2 C21 35.2(3) . . ?
C22 Ti2 C21 34.2(3) . . ?
C24 Ti2 Cl12 121.4(3) . . ?
C23 Ti2 Cl12 90.1(2) . . ?
C25 Ti2 Cl12 146.43(19) . . ?
C22 Ti2 Cl12 90.02(18) . . ?
C21 Ti2 Cl12 119.9(2) . . ?
C24 Ti2 Cl23 87.8(2) . . ?
C23 Ti2 Cl23 111.1(3) . . ?
C25 Ti2 Cl23 101.0(2) . . ?
C22 Ti2 Cl23 144.5(3) . . ?
C21 Ti2 Cl23 136.0(2) . . ?
Cl12 Ti2 Cl23 101.18(4) . . ?
C24 Ti2 Cl4 132.8(3) . . ?
C23 Ti2 Cl4 144.1(2) . . ?
C25 Ti2 Cl4 97.9(2) . . ?
C22 Ti2 Cl4 111.1(3) . . ?
C21 Ti2 Cl4 87.08(19) . . ?
Cl12 Ti2 Cl4 103.09(4) . . ?
Cl23 Ti2 Cl4 99.09(3) . . ?
Cl12 Ti2 C23' 107.0(3) . . ?
Cl23 Ti2 C23' 142.76(16) . . ?
Cl4 Ti2 C23' 97.8(2) . . ?
Cl12 Ti2 C22' 140.5(2) . . ?
Cl23 Ti2 C22' 112.4(2) . . ?
Cl4 Ti2 C22' 91.89(15) . . ?
C23' Ti2 C22' 33.98(8) . . ?
Cl12 Ti2 C24' 87.08(16) . . ?
Cl23 Ti2 C24' 127.3(2) . . ?
Cl4 Ti2 C24' 129.9(3) . . ?
C23' Ti2 C24' 33.92(8) . . ?
C22' Ti2 C24' 56.27(11) . . ?
Cl12 Ti2 C21' 136.15(16) . . ?
Cl23 Ti2 C21' 86.55(14) . . ?
Cl4 Ti2 C21' 118.36(17) . . ?
C23' Ti2 C21' 56.24(11) . . ?
C22' Ti2 C21' 33.83(7) . . ?
C24' Ti2 C21' 56.08(10) . . ?
C34 Ti3 C33 34.87(14) . . ?
C34 Ti3 C32 57.99(13) . . ?
C33 Ti3 C32 34.67(12) . . ?
C34 Ti3 C35 35.05(15) . . ?
C33 Ti3 C35 57.76(14) . . ?
C32 Ti3 C35 57.62(13) . . ?
C34 Ti3 Cl13 146.01(10) . . ?
C33 Ti3 Cl13 125.97(10) . . ?
C32 Ti3 Cl13 93.26(9) . . ?
C35 Ti3 Cl13 116.07(13) . . ?
C34 Ti3 C31 57.62(13) . . ?
C33 Ti3 C31 57.54(12) . . ?
C32 Ti3 C31 34.84(12) . . ?
C35 Ti3 C31 34.09(14) . . ?
Cl13 Ti3 C31 88.51(10) . . ?
C34 Ti3 Cl23 106.30(12) . . ?
C33 Ti3 Cl23 87.37(9) . . ?
C32 Ti3 Cl23 104.11(9) . . ?
C35 Ti3 Cl23 141.13(12) . . ?
Cl13 Ti3 Cl23 97.60(4) . . ?
C31 Ti3 Cl23 138.94(9) . . ?
C34 Ti3 Cl4 93.64(11) . . ?
C33 Ti3 Cl4 126.08(10) . . ?
C32 Ti3 Cl4 147.37(9) . . ?
C35 Ti3 Cl4 90.04(10) . . ?
Cl13 Ti3 Cl4 106.30(4) . . ?
C31 Ti3 Cl4 118.23(10) . . ?
Cl23 Ti3 Cl4 98.98(3) . . ?
C34 Ti3 Ti1 141.62(12) . . ?
C33 Ti3 Ti1 173.39(9) . . ?
C32 Ti3 Ti1 141.17(9) . . ?
C35 Ti3 Ti1 116.16(11) . . ?
Cl13 Ti3 Ti1 52.80(3) . . ?
C31 Ti3 Ti1 116.11(9) . . ?
Cl23 Ti3 Ti1 99.21(3) . . ?
Cl4 Ti3 Ti1 53.79(3) . . ?
C34 Ti3 Ti2 118.03(9) . . ?
C33 Ti3 Ti2 125.88(9) . . ?
C32 Ti3 Ti2 154.10(9) . . ?
C35 Ti3 Ti2 136.22(11) . . ?
Cl13 Ti3 Ti2 95.77(3) . . ?
C31 Ti3 Ti2 168.94(10) . . ?
Cl23 Ti3 Ti2 50.64(2) . . ?
Cl4 Ti3 Ti2 50.76(3) . . ?
Ti1 Ti3 Ti2 59.93(2) . . ?
 
_shelx_res_file
;
 
    shelx.res created by SHELXL-2014/7
 
TITL shelxt_a.res in P2(1)/c
CELL  0.71073  17.2487   8.3912  22.2919   90.000   91.341   90.000
ZERR     4.00   0.0030   0.0015   0.0020    0.000    0.009    0.000
LATT   1
SYMM  - X, 1/2 + Y, 1/2 - Z
SFAC  C    H    CL   TI
UNIT  120 180 16 12
MERG   2
DELU C21 C22 C23 C24 C25 C26 C27 C28 C29 C30
SIMU C21 C22 C23 C24 C25 C26 C27 C28 C29 C30
DELU C21' C22' C23' C24' C25' C26' C27' C28' C29' C30'
SIMU C21' C22' C23' C24' C25' C26' C27' C28' C29' C30'
DELU C11' C12' C13' C14' C15' C16' C17' C18' C19' C20'
FMAP   2
PLAN   20
ACTA    50.00
BOND   $H
LIST   4
L.S.  12
TEMP  -123.00
WGHT    0.031000    6.112300
FVAR       0.50215   0.53803   0.65420
PART    1
C11   1    0.230700    0.602034    0.187639    21.00000    0.07054    0.03346 =
         0.01876    0.00501   -0.01745   -0.02399
C12   1    0.282797    0.736720    0.194550    21.00000    0.04561    0.02849 =
         0.01829    0.00354   -0.00394    0.00537
C13   1    0.244845    0.865455    0.220546    21.00000    0.05273    0.02473 =
         0.01995    0.00534    0.00405    0.00928
C14   1    0.169029    0.820979    0.234208    21.00000    0.03302    0.06549 =
         0.02351    0.01377   -0.00477    0.01205
C15   1    0.159285    0.659645    0.213528    21.00000    0.04468    0.06304 =
         0.02799    0.00877   -0.00973   -0.02641
C16   1    0.247773    0.448443    0.163343    21.00000    0.16833    0.04416 =
         0.03318   -0.00114   -0.00850    0.00183
AFIX 137
H16A  2    0.218732    0.366748    0.184779    21.00000   -1.50000
H16B  2    0.303472    0.427296    0.167944    21.00000   -1.50000
H16C  2    0.232806    0.446121    0.120671    21.00000   -1.50000
AFIX   0
C17   1    0.363332    0.741710    0.168547    21.00000    0.05921    0.07536 =
         0.04160    0.02140    0.01771    0.01270
AFIX 137
H17A  2    0.379366    0.633537    0.157846    21.00000   -1.50000
H17B  2    0.400027    0.785781    0.198397    21.00000   -1.50000
H17C  2    0.362588    0.809031    0.132615    21.00000   -1.50000
AFIX   0
C18   1    0.278268    1.032480    0.225437    21.00000    0.09586    0.03663 =
         0.04293    0.01590   -0.02647   -0.00502
AFIX 137
H18A  2    0.254755    1.088360    0.259061    21.00000   -1.50000
H18B  2    0.267107    1.090807    0.188140    21.00000   -1.50000
H18C  2    0.334514    1.026072    0.232268    21.00000   -1.50000
AFIX   0
C19   1    0.108211    0.930887    0.257784    21.00000    0.06138    0.16045 =
         0.05024    0.03378    0.00983    0.06796
AFIX 137
H19A  2    0.069046    0.868570    0.278628    21.00000   -1.50000
H19B  2    0.083490    0.988824    0.224301    21.00000   -1.50000
H19C  2    0.132391    1.007023    0.285816    21.00000   -1.50000
AFIX   0
C20   1    0.086484    0.563348    0.211965    21.00000    0.07659    0.16717 =
         0.05876    0.05025   -0.03703   -0.07513
AFIX 137
H20A  2    0.052231    0.600198    0.243566    21.00000   -1.50000
H20B  2    0.099184    0.450761    0.218525    21.00000   -1.50000
H20C  2    0.060249    0.575873    0.172779    21.00000   -1.50000
AFIX   0
PART    2
C11'  1    0.137732    0.724801    0.228433   -21.00000    0.05307    0.05844 =
         0.02003    0.00521   -0.00641    0.02633
C12'  1    0.166677    0.583045    0.203880   -21.00000    0.03842    0.03786 =
         0.02058    0.00201   -0.00864   -0.00198
C13'  1    0.244473    0.618670    0.189393   -21.00000    0.02752    0.05462 =
         0.02347   -0.00147   -0.00503    0.00573
C14'  1    0.261353    0.774259    0.197694   -21.00000    0.05921    0.05455 =
         0.03177    0.03453   -0.01388   -0.01320
C15'  1    0.195387    0.840864    0.223802   -21.00000    0.11088    0.03027 =
         0.02858    0.00638   -0.00486    0.01131
C16'  1    0.055632    0.743249    0.249429   -21.00000    0.05822    0.22828 =
         0.03668    0.02594    0.00345    0.07811
AFIX 137
H16D  2    0.043700    0.656877    0.277327   -21.00000   -1.50000
H16E  2    0.019642    0.738821    0.214794   -21.00000   -1.50000
H16F  2    0.050262    0.846026    0.269794   -21.00000   -1.50000
AFIX   0
C17'  1    0.122155    0.428917    0.194159   -21.00000    0.08333    0.06521 =
         0.06080    0.01189   -0.03232   -0.03538
AFIX 137
H17D  2    0.157570    0.338294    0.199100   -21.00000   -1.50000
H17E  2    0.099174    0.427698    0.153538   -21.00000   -1.50000
H17F  2    0.080961    0.421198    0.223560   -21.00000   -1.50000
AFIX   0
C18'  1    0.293187    0.487053    0.155538   -21.00000    0.07748    0.11848 =
         0.02940   -0.01069   -0.00047    0.05293
AFIX 137
H18D  2    0.296427    0.390389    0.180141   -21.00000   -1.50000
H18E  2    0.345538    0.527460    0.148652   -21.00000   -1.50000
H18F  2    0.267639    0.462138    0.116942   -21.00000   -1.50000
AFIX   0
C19'  1    0.337305    0.842677    0.179850   -21.00000    0.09243    0.16113 =
         0.05114    0.06255   -0.02832   -0.08571
AFIX 137
H19D  2    0.379497    0.773777    0.194572   -21.00000   -1.50000
H19E  2    0.343464    0.949307    0.197251   -21.00000   -1.50000
H19F  2    0.338816    0.849862    0.136014   -21.00000   -1.50000
AFIX   0
C20'  1    0.189115    1.017306    0.237364   -21.00000    0.25445    0.03510 =
         0.06503    0.00374   -0.06088    0.03859
AFIX 137
H20D  2    0.241032    1.061210    0.245137   -21.00000   -1.50000
H20E  2    0.157376    1.032696    0.272794   -21.00000   -1.50000
H20F  2    0.164881    1.072111    0.202930   -21.00000   -1.50000
AFIX   0
PART    1
C21   1    0.086028    0.690647    0.452901    31.00000    0.03586    0.04955 =
         0.03808    0.00119    0.01582    0.00349
C22   1    0.067733    0.544715    0.429251    31.00000    0.03116    0.07242 =
         0.04365   -0.02053    0.01415   -0.00973
C23   1    0.106927    0.428629    0.461077    31.00000    0.05739    0.04077 =
         0.07715   -0.00290    0.03829   -0.01456
C24   1    0.150901    0.501928    0.506490    31.00000    0.04080    0.08557 =
         0.03960    0.02956    0.01954    0.01079
C25   1    0.138401    0.665981    0.500973    31.00000    0.02264    0.07366 =
         0.03346   -0.02102    0.00814   -0.00429
C26   1    0.050118    0.844510    0.433639    31.00000    0.08715    0.08453 =
         0.09887    0.03031    0.05643    0.05601
AFIX 137
H26A  2    0.082977    0.933114    0.447431    31.00000   -1.50000
H26B  2   -0.001302    0.854442    0.451053    31.00000   -1.50000
H26C  2    0.045073    0.847116    0.389770    31.00000   -1.50000
AFIX   0
C27   1    0.007668    0.509278    0.379902    31.00000    0.03330    0.24227 =
         0.08621   -0.08859    0.00096   -0.01466
AFIX 137
H27A  2   -0.037906    0.459449    0.397461    31.00000   -1.50000
H27B  2    0.029983    0.436714    0.350497    31.00000   -1.50000
H27C  2   -0.007729    0.608865    0.359988    31.00000   -1.50000
AFIX   0
C28   1    0.097189    0.250839    0.448903    31.00000    0.15255    0.04494 =
         0.22932   -0.02037    0.14376   -0.04176
AFIX 137
H28A  2    0.126958    0.190045    0.479085    31.00000   -1.50000
H28B  2    0.116136    0.225889    0.408878    31.00000   -1.50000
H28C  2    0.042215    0.222325    0.450924    31.00000   -1.50000
AFIX   0
C29   1    0.196513    0.418929    0.555723    31.00000    0.07254    0.27053 =
         0.08987    0.13244    0.03741    0.04864
AFIX 137
H29A  2    0.211114    0.496160    0.586970    31.00000   -1.50000
H29B  2    0.243415    0.371918    0.539158    31.00000   -1.50000
H29C  2    0.164692    0.334699    0.573077    31.00000   -1.50000
AFIX   0
C30   1    0.169176    0.794659    0.542201    31.00000    0.09486    0.15767 =
         0.05763   -0.06996    0.04591   -0.07469
AFIX 137
H30A  2    0.222300    0.768370    0.555245    31.00000   -1.50000
H30B  2    0.136261    0.802550    0.577320    31.00000   -1.50000
H30C  2    0.168985    0.896766    0.520858    31.00000   -1.50000
PART    2
AFIX 106
C21'  1    0.155542    0.567944    0.519726   -31.00000    0.01646    0.04987 =
         0.01860   -0.01627    0.00306    0.00770
C22'  1    0.115477    0.695606    0.490930   -31.00000    0.03501    0.02663 =
         0.06310    0.00683    0.03611    0.01054
C23'  1    0.066941    0.630412    0.444820   -31.00000    0.01092    0.09678 =
         0.05377    0.03920    0.01018    0.00695
C24'  1    0.077009    0.462457    0.445118   -31.00000    0.04076    0.09224 =
         0.01975   -0.00436    0.00531   -0.04567
C25'  1    0.131767    0.423849    0.491412   -31.00000    0.04461    0.03358 =
         0.02077    0.00502    0.01329   -0.01001
C26'  1    0.213268    0.582802    0.571366   -31.00000    0.04238    0.18633 =
         0.01611   -0.00682   -0.00146   -0.04163
AFIX 137
H26D  2    0.243226    0.681177    0.566973   -31.00000   -1.50000
H26E  2    0.248460    0.491113    0.571403   -31.00000   -1.50000
H26F  2    0.185595    0.585762    0.609247   -31.00000   -1.50000
AFIX 105
C27'  1    0.123138    0.869995    0.506587   -31.00000    0.15644    0.03600 =
         0.15654   -0.02610    0.12149    0.00673
AFIX 137
H27D  2    0.177788    0.901454    0.505285   -31.00000   -1.50000
H27E  2    0.103825    0.888126    0.547016   -31.00000   -1.50000
H27F  2    0.092773    0.933627    0.477625   -31.00000   -1.50000
AFIX 105
C28'  1    0.013950    0.723332    0.402857   -31.00000    0.03616    0.29956 =
         0.11162    0.13859    0.03711    0.06788
AFIX 137
H28D  2    0.011528    0.670752    0.363603   -31.00000   -1.50000
H28E  2    0.034052    0.831786    0.398301   -31.00000   -1.50000
H28F  2   -0.038135    0.727785    0.419423   -31.00000   -1.50000
AFIX 105
C29'  1    0.036598    0.345495    0.403527   -31.00000    0.07778    0.19847 =
         0.07364   -0.05778    0.02229   -0.09969
AFIX 137
H29D  2    0.071238    0.255582    0.395838   -31.00000   -1.50000
H29E  2    0.022971    0.398516    0.365554   -31.00000   -1.50000
H29F  2   -0.010651    0.306451    0.422185   -31.00000   -1.50000
AFIX 105
C30'  1    0.159783    0.258643    0.507671   -31.00000    0.11353    0.04276 =
         0.10938    0.02679    0.07018    0.00618
AFIX 137
H30D  2    0.167562    0.197024    0.470954   -31.00000   -1.50000
H30E  2    0.121052    0.205462    0.532154   -31.00000   -1.50000
H30F  2    0.208925    0.266183    0.530459   -31.00000   -1.50000
AFIX   0
PART    0
C31   1    0.460989    0.896172    0.362284    11.00000    0.04117    0.04908 =
         0.03795    0.01130    0.00027   -0.01844
C32   1    0.487270    0.786977    0.406877    11.00000    0.03177    0.03058 =
         0.04113   -0.00148   -0.00146   -0.00490
C33   1    0.447710    0.821671    0.459684    11.00000    0.05208    0.03921 =
         0.03193   -0.00164    0.00279   -0.01888
C34   1    0.396005    0.947114    0.447413    11.00000    0.04527    0.03802 =
         0.07141   -0.02311    0.01752   -0.01003
C35   1    0.405521    0.994714    0.387185    11.00000    0.04458    0.02636 =
         0.09234    0.01547   -0.01003   -0.00566
C36   1    0.492918    0.908862    0.299962    11.00000    0.07264    0.13980 =
         0.04100    0.01738    0.00729   -0.06134
AFIX 137
H36A  2    0.506308    0.802349    0.285444    11.00000   -1.50000
H36B  2    0.539425    0.975982    0.301066    11.00000   -1.50000
H36C  2    0.453740    0.956489    0.272931    11.00000   -1.50000
AFIX   0
C37   1    0.550120    0.666115    0.397540    11.00000    0.04461    0.05598 =
         0.08687   -0.01635   -0.01089    0.00867
AFIX 137
H37A  2    0.538418    0.604973    0.360982    11.00000   -1.50000
H37B  2    0.553006    0.593720    0.432017    11.00000   -1.50000
H37C  2    0.599927    0.720822    0.393530    11.00000   -1.50000
AFIX   0
C38   1    0.464535    0.745411    0.520140    11.00000    0.09583    0.08870 =
         0.03364    0.00856   -0.00722   -0.05517
AFIX 137
H38A  2    0.415579    0.719226    0.539288    11.00000   -1.50000
H38B  2    0.494167    0.819826    0.545630    11.00000   -1.50000
H38C  2    0.494753    0.647811    0.514641    11.00000   -1.50000
AFIX   0
C39   1    0.346883    1.026597    0.494001    11.00000    0.06806    0.10015 =
         0.16664   -0.09897    0.04872   -0.02864
AFIX 137
H39A  2    0.305249    1.087394    0.473968    11.00000   -1.50000
H39B  2    0.379246    1.098753    0.518425    11.00000   -1.50000
H39C  2    0.324291    0.945201    0.519831    11.00000   -1.50000
AFIX   0
C40   1    0.368078    1.139266    0.359861    11.00000    0.09949    0.03202 =
         0.21402    0.04301   -0.06262   -0.00832
AFIX 137
H40A  2    0.312294    1.137172    0.367214    11.00000   -1.50000
H40B  2    0.376477    1.139936    0.316534    11.00000   -1.50000
H40C  2    0.390951    1.235321    0.377946    11.00000   -1.50000
AFIX   0
CL4   3    0.225713    0.838193    0.374157    11.00000    0.03801    0.02635 =
         0.03309    0.00298    0.00671    0.00893
CL12  3    0.194318    0.411616    0.330527    11.00000    0.04524    0.03140 =
         0.03141   -0.00648   -0.00086   -0.00291
CL13  3    0.378883    0.573629    0.303138    11.00000    0.03850    0.03677 =
         0.03132   -0.00234    0.01173    0.00722
CL23  3    0.326234    0.521558    0.456459    11.00000    0.02766    0.03378 =
         0.03281    0.01110   -0.00204   -0.00205
TI1   4    0.247115    0.653072    0.292790    11.00000    0.04125    0.03236 =
         0.02257    0.00384    0.00338    0.00942
TI2   4    0.199788    0.581190    0.416323    11.00000    0.02534    0.02698 =
         0.02361   -0.00078    0.00073   -0.00029
TI3   4    0.354438    0.733048    0.388562    11.00000    0.02981    0.02211 =
         0.02744    0.00289    0.00749    0.00261
HKLF    4
 
REM  shelxt_a.res in P2(1)/c
REM R1 =  0.0495 for    5355 Fo > 4sig(Fo)  and  0.0815 for all    7319 data
REM    517 parameters refined using    195 restraints
 
END
 
WGHT      0.0309      6.1219
 
REM Highest difference peak  0.604,  deepest hole -0.394,  1-sigma level  0.076
Q1    1   0.5261  0.6357  0.4344  11.00000  0.05    0.60
Q2    1   0.4195  0.8245  0.5252  11.00000  0.05    0.50
Q3    1   0.3431  1.1324  0.4604  11.00000  0.05    0.43
Q4    1   0.3975  1.0883  0.3203  11.00000  0.05    0.42
Q5    1   0.4094  1.0403  0.2686  11.00000  0.05    0.39
Q6    1   0.3597  1.1399  0.3759  11.00000  0.05    0.39
Q7    1   0.3374  1.1188  0.3238  11.00000  0.05    0.38
Q8    1   0.3780  0.9613  0.4159  11.00000  0.05    0.36
Q9    1   0.3581  1.0104  0.5012  11.00000  0.05    0.36
Q10   1   0.2972  1.0355  0.5021  11.00000  0.05    0.34
Q11   1   0.3180  0.6571  0.1514  11.00000  0.05    0.33
Q12   1   0.4018  0.8671  0.4508  11.00000  0.05    0.33
Q13   1   0.4617  0.9150  0.3203  11.00000  0.05    0.32
Q14   1   0.1419  0.4534  0.4808  11.00000  0.05    0.32
Q15   1   0.5330  0.5581  0.3895  11.00000  0.05    0.32
Q16   1   0.4132  0.9267  0.3683  11.00000  0.05    0.31
Q17   1   0.4691  0.8273  0.2702  11.00000  0.05    0.31
Q18   1   0.2305  0.7628  0.3381  11.00000  0.05    0.31
Q19   1   0.0796  0.9091  0.3602  11.00000  0.05    0.30
Q20   1   0.0391  0.3162  0.4194  11.00000  0.05    0.30
;
_shelx_res_checksum     46548
 
#===END


data_4
 
_audit_creation_date                    2019-01-31T19:07:33-00:00
_audit_creation_method                  'WinGX routine CIF_UPDATE'
_audit_conform_dict_name                cif_core.dic
_audit_conform_dict_version             2.4.3
_audit_conform_dict_location            ftp://ftp.iucr.org/pub/cif_core.dic
_publ_requested_category                FM
 
#----------------------------------------------------------------------------#
#                   CHEMICAL INFORMATION                                     #
#----------------------------------------------------------------------------#
 
_chemical_formula_moiety                'C28 H46 Br6 Mg O2 Ti2, C6 H14'
_chemical_formula_sum                   'C34 H60 Br6 Mg O2 Ti2'
_chemical_formula_weight                1100.39
 
#----------------------------------------------------------------------------#
#                   UNIT CELL INFORMATION                                    #
#----------------------------------------------------------------------------#
 
_symmetry_cell_setting                  triclinic
_symmetry_space_group_name_H-M          'P -1'
_symmetry_space_group_name_Hall         '-P 1'
_symmetry_Int_Tables_number             2
loop_
    _symmetry_equiv_pos_as_xyz
'x, y, z'
'-x, -y, -z'
 
_cell_length_a                          7.7664(7)
_cell_length_b                          9.0858(8)
_cell_length_c                          15.1614(12)
_cell_angle_alpha                       94.387(6)
_cell_angle_beta                        93.311(7)
_cell_angle_gamma                       92.579(6)
_cell_volume                            1063.62(16)
_cell_formula_units_Z                   1
_cell_measurement_temperature           150(2)
_cell_measurement_reflns_used           60
_cell_measurement_theta_min             3
_cell_measurement_theta_max             21
_cell_measurement_wavelength            0.71073
 
#----------------------------------------------------------------------------#
#                   CRYSTAL INFORMATION                                      #
#----------------------------------------------------------------------------#
 
_exptl_crystal_description              prism
_exptl_crystal_colour                   green
_exptl_crystal_size_max                 0.23
_exptl_crystal_size_mid                 0.2
_exptl_crystal_size_min                 0.17
_exptl_crystal_density_diffrn           1.718
_exptl_crystal_density_method           'not measured'
_exptl_crystal_F_000                    546
loop_
    _exptl_crystal_face_index_h
    _exptl_crystal_face_index_k
    _exptl_crystal_face_index_l
    _exptl_crystal_face_perp_dist
2 -1 0 0.091
0 10 -1 0.036
-4 -7 1 0.11
-2 10 -1 0.049
1 2 16 0.037
-1 -1 9 0.046
-2 -3 -10 0.083
1 1 -5 0.078
 
 
#----------------------------------------------------------------------------#
#                   ABSORPTION CORRECTION                                    #
#----------------------------------------------------------------------------#
 
_exptl_absorpt_coefficient_mu           6.053
_exptl_absorpt_correction_type          multi-scan
_exptl_absorpt_correction_T_min         0.443
_exptl_absorpt_correction_T_max         0.549
_exptl_absorpt_process_details
;
 R.H. Blessing, Acta Cryst. (1995), A51, 33-38
;
 
#----------------------------------------------------------------------------#
#                   DATA COLLECTION                                          #
#----------------------------------------------------------------------------#
 
_diffrn_source                          'Enraf Nonius FR590'
_diffrn_ambient_temperature             150(2)
_diffrn_radiation_wavelength            0.71073
_diffrn_radiation_type                  MoK\a
_diffrn_radiation_monochromator         'horizonally mounted graphite crystal'
_diffrn_radiation_probe                 x-ray
_diffrn_detector                        'CCD plate'
_diffrn_detector_area_resol_mean        9
_diffrn_orient_matrix_ub_11             -0.021523
_diffrn_orient_matrix_ub_12             -0.074862
_diffrn_orient_matrix_ub_13             -0.051788
_diffrn_orient_matrix_ub_21             -0.087968
_diffrn_orient_matrix_ub_22             0.063456
_diffrn_orient_matrix_ub_23             -0.026519
_diffrn_orient_matrix_ub_31             0.092056
_diffrn_orient_matrix_ub_32             0.050832
_diffrn_orient_matrix_ub_33             -0.031737
_diffrn_measurement_device              '95mm CCD camera on \k-goniostat'
_diffrn_measurement_device_type         KappaCCD
_diffrn_measurement_method              'CCD rotation images, thick slices'
_diffrn_standards_number                0
_diffrn_standards_interval_time         .
_diffrn_standards_interval_count        .
_diffrn_standards_decay_%               ?
_diffrn_reflns_av_R_equivalents         0.0936
_diffrn_reflns_av_unetI/netI            0.0499
_diffrn_reflns_number                   37866
_diffrn_reflns_limit_h_min              -10
_diffrn_reflns_limit_h_max              10
_diffrn_reflns_limit_k_min              -11
_diffrn_reflns_limit_k_max              11
_diffrn_reflns_limit_l_min              -19
_diffrn_reflns_limit_l_max              19
_diffrn_reflns_theta_min                3.03
_diffrn_reflns_theta_max                27.498
_diffrn_reflns_theta_full               25
_diffrn_measured_fraction_theta_full
                                        0.998
_diffrn_measured_fraction_theta_max
                                        0.997
_diffrn_reflns_Laue_measured_fraction_full
                                        0.998
_diffrn_reflns_Laue_measured_fraction_max
                                        0.997
_diffrn_reflns_point_group_measured_fraction_full
                                        0.998
_diffrn_reflns_point_group_measured_fraction_max
                                        0.997
_reflns_Friedel_coverage                0
_reflns_number_total                    4858
_reflns_number_gt                       3518
_reflns_threshold_expression            'I > 2\s(I)'
_diffrn_reflns_reduction_process
;
        Scaled and merged with Sortav
        R.H. Blessing, (1987) Cryst. Rev. 1, 3-58
        R.H. Blessing, (1989) J. Appl. Cryst. 22, 396-397
;
 
#----------------------------------------------------------------------------#
#                   COMPUTER PROGRAMS USED                                   #
#----------------------------------------------------------------------------#
 
_computing_data_collection              'Collect (Bruker AXS BV, 1997-2004)'
_computing_cell_refinement
                                  'Dirax/lsq (Duisenberg & Schreurs, 1989-2000)'
_computing_data_reduction
                                     'EvalCCD (Duisenberg & Schreurs 1990-2000)'
_computing_structure_solution           'SHELXT-2014 (Sheldrick, 2014)'
_computing_structure_refinement         'SHELXL-2014/7 (Sheldrick, 2014)'
_computing_molecular_graphics           'ORTEP-3 for Windows (Farrugia, 2012)'
_computing_publication_material
                                   'WinGX publication routines (Farrugia, 2012)'
 
#----------------------------------------------------------------------------#
#                   STRUCTURE SOLUTION                                       #
#----------------------------------------------------------------------------#
 
_atom_sites_solution_primary            dual
_atom_sites_solution_secondary          dual
_atom_sites_solution_hydrogens          geom
 
#----------------------------------------------------------------------------#
#                   REFINEMENT INFORMATION                                   #
#----------------------------------------------------------------------------#
 
_refine_ls_structure_factor_coef        Fsqd
_refine_ls_matrix_type                  full
_refine_ls_weighting_scheme             calc
_refine_ls_weighting_details
              'w=1/[\s^2^(Fo^2^)+(0.0275P)^2^+2.2111P] where P=(Fo^2^+2Fc^2^)/3'
_refine_ls_hydrogen_treatment           constr
_refine_ls_extinction_method            none
_refine_ls_number_reflns                4858
_refine_ls_number_parameters            240
_refine_ls_number_restraints            0
_refine_ls_number_constraints           0
_refine_ls_R_factor_all                 0.0743
_refine_ls_R_factor_gt                  0.0393
_refine_ls_wR_factor_ref                0.0836
_refine_ls_wR_factor_gt                 0.0719
_refine_ls_goodness_of_fit_ref          1.066
_refine_ls_restrained_S_all             1.066
_refine_ls_shift/su_max                 0.001
_refine_ls_shift/su_mean                0
_refine_diff_density_max                1.042
_refine_diff_density_min                -0.569
_refine_diff_density_rms                0.127
 
#----------------------------------------------------------------------------#
#                   CONSTRAINTS AND RESTRAINTS                               #
#----------------------------------------------------------------------------#
 
 
#----------------------------------------------------------------------------#
#                   ATOMIC TYPES, COORDINATES AND THERMAL PARAMETERS         #
#----------------------------------------------------------------------------#
 
loop_
    _atom_type_symbol
    _atom_type_description
    _atom_type_scat_dispersion_real
    _atom_type_scat_dispersion_imag
    _atom_type_scat_source
C C 0.0033 0.0016 'International Tables Vol C Tables 4.2.6.8 and 6.1.1.4'
H H 0 0 'International Tables Vol C Tables 4.2.6.8 and 6.1.1.4'
Br Br -0.2901 2.4595 'International Tables Vol C Tables 4.2.6.8 and 6.1.1.4'
O O 0.0106 0.006 'International Tables Vol C Tables 4.2.6.8 and 6.1.1.4'
Ti Ti 0.2776 0.4457 'International Tables Vol C Tables 4.2.6.8 and 6.1.1.4'
Mg Mg 0.0486 0.0363 'International Tables Vol C Tables 4.2.6.8 and 6.1.1.4'
 
loop_
    _atom_site_label
    _atom_site_type_symbol
    _atom_site_fract_x
    _atom_site_fract_y
    _atom_site_fract_z
    _atom_site_U_iso_or_equiv
    _atom_site_adp_type
    _atom_site_occupancy
    _atom_site_site_symmetry_order
    _atom_site_calc_flag
    _atom_site_refinement_flags_posn
    _atom_site_refinement_flags_adp
    _atom_site_refinement_flags_occupancy
    _atom_site_disorder_assembly
    _atom_site_disorder_group
Br1 Br 0.41462(6) 0.90934(5) 0.80992(3) 0.03429(12) Uani 1 1 d . . . . .
Br2 Br 0.73823(5) 0.95644(5) 0.62775(3) 0.02620(11) Uani 1 1 d . . . . .
Br3 Br 0.37829(5) 1.19080(5) 0.62068(3) 0.02573(11) Uani 1 1 d . . . . .
C1 C 0.8392(5) 1.1533(5) 0.4354(3) 0.0347(11) Uani 1 1 d . . . . .
H1A H 0.8445 1.0956 0.3776 0.042 Uiso 1 1 calc R U . . .
H1B H 0.9038 1.1024 0.4814 0.042 Uiso 1 1 calc R U . . .
C2 C 0.9132(6) 1.3063(5) 0.4311(4) 0.0461(13) Uani 1 1 d . . . . .
H2A H 0.9665 1.3461 0.4895 0.055 Uiso 1 1 calc R U . . .
H2B H 1.0014 1.3092 0.3866 0.055 Uiso 1 1 calc R U . . .
C3 C 0.7643(7) 1.3902(6) 0.4053(5) 0.0623(18) Uani 1 1 d . . . . .
H3A H 0.7556 1.3957 0.3402 0.075 Uiso 1 1 calc R U . . .
H3B H 0.7768 1.492 0.434 0.075 Uiso 1 1 calc R U . . .
C4 C 0.6085(6) 1.3126(5) 0.4341(3) 0.0331(10) Uani 1 1 d . . . . .
H4A H 0.5636 1.3684 0.4858 0.04 Uiso 1 1 calc R U . . .
H4B H 0.5169 1.3016 0.3855 0.04 Uiso 1 1 calc R U . . .
C11 C 0.7691(6) 1.3107(5) 0.7614(3) 0.0340(11) Uani 1 1 d . . . . .
C12 C 0.6164(6) 1.3528(5) 0.8030(3) 0.0315(10) Uani 1 1 d . . . . .
C13 C 0.6020(5) 1.2674(5) 0.8761(3) 0.0267(9) Uani 1 1 d . . . . .
C14 C 0.7431(5) 1.1758(5) 0.8808(3) 0.0270(9) Uani 1 1 d . . . . .
C15 C 0.8459(5) 1.2019(5) 0.8095(3) 0.0321(10) Uani 1 1 d . . . . .
C16 C 0.8405(9) 1.3722(7) 0.6797(4) 0.0626(18) Uani 1 1 d . . . . .
H16A H 0.9498 1.4283 0.6965 0.094 Uiso 1 1 calc R U . . .
H16B H 0.7574 1.4374 0.654 0.094 Uiso 1 1 calc R U . . .
H16C H 0.8605 1.2905 0.6361 0.094 Uiso 1 1 calc R U . . .
C17 C 0.5033(8) 1.4742(5) 0.7791(4) 0.0541(15) Uani 1 1 d . . . . .
H17A H 0.3826 1.4446 0.7871 0.081 Uiso 1 1 calc R U . . .
H17B H 0.5164 1.4938 0.7171 0.081 Uiso 1 1 calc R U . . .
H17C H 0.5366 1.5639 0.8175 0.081 Uiso 1 1 calc R U . . .
C18 C 0.4644(6) 1.2794(6) 0.9428(3) 0.0434(12) Uani 1 1 d . . . . .
H18A H 0.508 1.3452 0.9942 0.065 Uiso 1 1 calc R U . . .
H18B H 0.4351 1.1813 0.9619 0.065 Uiso 1 1 calc R U . . .
H18C H 0.3611 1.3196 0.9154 0.065 Uiso 1 1 calc R U . . .
C19 C 0.7788(7) 1.0727(5) 0.9516(3) 0.0429(12) Uani 1 1 d . . . . .
H19A H 0.8628 1.1207 0.9967 0.064 Uiso 1 1 calc R U . . .
H19B H 0.8257 0.9823 0.9253 0.064 Uiso 1 1 calc R U . . .
H19C H 0.6712 1.0477 0.9791 0.064 Uiso 1 1 calc R U . . .
C20 C 1.0202(6) 1.1353(6) 0.7951(4) 0.0485(14) Uani 1 1 d . . . . .
H20A H 1.0502 1.145 0.7339 0.073 Uiso 1 1 calc R U . . .
H20B H 1.0131 1.0305 0.8065 0.073 Uiso 1 1 calc R U . . .
H20C H 1.1091 1.1877 0.8359 0.073 Uiso 1 1 calc R U . . .
Mg1 Mg 0.5 1 0.5 0.0209(4) Uani 1 2 d S . P . .
O1 O 0.6612(3) 1.1687(3) 0.45758(19) 0.0262(6) Uani 1 1 d . . . . .
Ti1 Ti 0.58041(9) 1.10570(8) 0.74660(5) 0.02253(17) Uani 1 1 d . . . . .
C100 C 0.962(3) 0.6969(16) 0.8376(11) 0.059(7) Uani 0.660(14) 1 d . . P A 1
H10A H 0.8469 0.6549 0.8179 0.089 Uiso 0.660(14) 1 calc R U P A 1
H10B H 1.0275 0.7161 0.7858 0.089 Uiso 0.660(14) 1 calc R U P A 1
H10C H 0.9523 0.7897 0.8739 0.089 Uiso 0.660(14) 1 calc R U P A 1
C101 C 1.0562(11) 0.5887(9) 0.8920(6) 0.051(3) Uani 0.660(14) 1 d . . P A 1
H10D H 1.173 0.6313 0.9116 0.061 Uiso 0.660(14) 1 calc R U P A 1
H10E H 1.0699 0.4964 0.8545 0.061 Uiso 0.660(14) 1 calc R U P A 1
C102 C 0.9590(14) 0.5524(13) 0.9733(8) 0.045(3) Uani 0.660(14) 1 d . . P A 1
H10F H 0.947 0.6452 1.0107 0.053 Uiso 0.660(14) 1 calc R U P A 1
H10G H 0.8414 0.5125 0.9531 0.053 Uiso 0.660(14) 1 calc R U P A 1
C110 C 0.964(5) 0.702(4) 0.832(2) 0.077(17) Uani 0.340(14) 1 d . . P A 2
H11A H 1.0612 0.7739 0.8469 0.115 Uiso 0.340(14) 1 calc R U P A 2
H11B H 0.8687 0.7508 0.8027 0.115 Uiso 0.340(14) 1 calc R U P A 2
H11C H 1 0.6207 0.7926 0.115 Uiso 0.340(14) 1 calc R U P A 2
C111 C 0.899(2) 0.6379(19) 0.9228(11) 0.047(5) Uani 0.340(14) 1 d . . P A 2
H11D H 0.8888 0.7203 0.9686 0.057 Uiso 0.340(14) 1 calc R U P A 2
H11E H 0.7841 0.5862 0.9109 0.057 Uiso 0.340(14) 1 calc R U P A 2
C112 C 1.025(3) 0.535(2) 0.9548(12) 0.036(5) Uani 0.340(14) 1 d . . P A 2
H11F H 1.1397 0.587 0.9646 0.043 Uiso 0.340(14) 1 calc R U P A 2
H11G H 1.0338 0.453 0.9083 0.043 Uiso 0.340(14) 1 calc R U P A 2
 
loop_
    _atom_site_aniso_label
    _atom_site_aniso_U_11
    _atom_site_aniso_U_22
    _atom_site_aniso_U_33
    _atom_site_aniso_U_23
    _atom_site_aniso_U_13
    _atom_site_aniso_U_12
Br1 0.0388(3) 0.0324(3) 0.0318(2) 0.00589(19) 0.00621(19) -0.0070(2)
Br2 0.0239(2) 0.0297(2) 0.0252(2) 0.00062(17) 0.00137(16) 0.00701(17)
Br3 0.0271(2) 0.0253(2) 0.0253(2) 0.00028(16) 0.00275(16) 0.00746(17)
C1 0.025(2) 0.030(2) 0.051(3) 0.010(2) 0.013(2) 0.0049(19)
C2 0.035(3) 0.032(3) 0.074(4) 0.011(3) 0.017(3) -0.001(2)
C3 0.037(3) 0.040(3) 0.115(5) 0.038(3) 0.007(3) -0.001(2)
C4 0.031(2) 0.024(2) 0.046(3) 0.013(2) 0.004(2) 0.0067(19)
C11 0.044(3) 0.030(2) 0.024(2) -0.0059(19) 0.002(2) -0.017(2)
C12 0.040(3) 0.021(2) 0.031(2) -0.0021(18) -0.010(2) 0.0025(19)
C13 0.029(2) 0.023(2) 0.027(2) -0.0068(17) 0.0026(18) -0.0025(18)
C14 0.031(2) 0.022(2) 0.027(2) -0.0039(17) -0.0031(17) 0.0018(18)
C15 0.026(2) 0.033(3) 0.035(2) -0.008(2) 0.0014(19) -0.0028(19)
C16 0.091(5) 0.055(4) 0.039(3) 0.005(3) 0.011(3) -0.037(3)
C17 0.075(4) 0.027(3) 0.057(3) -0.003(2) -0.024(3) 0.016(3)
C18 0.036(3) 0.049(3) 0.043(3) -0.014(2) 0.013(2) -0.007(2)
C19 0.054(3) 0.038(3) 0.034(3) 0.004(2) -0.012(2) 0.001(2)
C20 0.027(2) 0.059(3) 0.055(3) -0.023(3) 0.007(2) 0.000(2)
Mg1 0.0218(9) 0.0203(10) 0.0213(9) 0.0015(8) 0.0050(7) 0.0047(8)
O1 0.0229(14) 0.0220(15) 0.0351(16) 0.0058(12) 0.0050(12) 0.0056(12)
Ti1 0.0238(4) 0.0220(4) 0.0217(4) 0.0011(3) 0.0028(3) -0.0003(3)
C100 0.083(14) 0.029(7) 0.059(11) -0.022(7) -0.013(9) -0.013(8)
C101 0.050(5) 0.042(5) 0.058(7) -0.013(4) 0.014(4) -0.004(4)
C102 0.035(6) 0.049(6) 0.046(7) -0.018(5) 0.016(5) -0.010(5)
C110 0.07(3) 0.12(3) 0.06(2) 0.053(18) 0.045(18) 0.015(19)
C111 0.042(9) 0.048(10) 0.048(11) -0.006(8) -0.007(8) -0.015(8)
C112 0.042(12) 0.043(10) 0.025(11) -0.003(8) 0.026(9) -0.001(9)
 
 
#----------------------------------------------------------------------------#
#                   MOLECULAR GEOMETRY                                       #
#----------------------------------------------------------------------------#
 
_geom_special_details
;
 All esds (except the esd in the dihedral angle between two l.s. planes)
 are estimated using the full covariance matrix.  The cell esds are taken
 into account individually in the estimation of esds in distances, angles
 and torsion angles; correlations between esds in cell parameters are only
 used when they are defined by crystal symmetry.  An approximate (isotropic)
 treatment of cell esds is used for estimating esds involving l.s. planes.
;
loop_
    _geom_bond_atom_site_label_1
    _geom_bond_atom_site_label_2
    _geom_bond_distance
    _geom_bond_site_symmetry_2
    _geom_bond_publ_flag
Br1 Ti1 2.4414(8) . ?
Br2 Ti1 2.5728(8) . ?
Br2 Mg1 2.6647(5) . ?
Br3 Ti1 2.5876(9) . ?
Br3 Mg1 2.6661(4) . ?
C1 O1 1.452(5) . ?
C1 C2 1.488(6) . ?
C1 H1A 0.99 . ?
C1 H1B 0.99 . ?
C2 C3 1.464(7) . ?
C2 H2A 0.99 . ?
C2 H2B 0.99 . ?
C3 C4 1.478(6) . ?
C3 H3A 0.99 . ?
C3 H3B 0.99 . ?
C4 O1 1.452(5) . ?
C4 H4A 0.99 . ?
C4 H4B 0.99 . ?
C11 C15 1.406(7) . ?
C11 C12 1.429(6) . ?
C11 C16 1.520(6) . ?
C11 Ti1 2.307(4) . ?
C12 C13 1.407(6) . ?
C12 C17 1.493(6) . ?
C12 Ti1 2.340(4) . ?
C13 C14 1.408(6) . ?
C13 C18 1.515(6) . ?
C13 Ti1 2.353(4) . ?
C14 C15 1.408(6) . ?
C14 C19 1.501(6) . ?
C14 Ti1 2.361(4) . ?
C15 C20 1.527(6) . ?
C15 Ti1 2.326(4) . ?
C16 H16A 0.98 . ?
C16 H16B 0.98 . ?
C16 H16C 0.98 . ?
C17 H17A 0.98 . ?
C17 H17B 0.98 . ?
C17 H17C 0.98 . ?
C18 H18A 0.98 . ?
C18 H18B 0.98 . ?
C18 H18C 0.98 . ?
C19 H19A 0.98 . ?
C19 H19B 0.98 . ?
C19 H19C 0.98 . ?
C20 H20A 0.98 . ?
C20 H20B 0.98 . ?
C20 H20C 0.98 . ?
Mg1 O1 2.098(3) 2_676 ?
Mg1 O1 2.098(3) . ?
Mg1 Br2 2.6647(5) 2_676 ?
Mg1 Br3 2.6661(4) 2_676 ?
C100 C101 1.52(2) . ?
C100 H10A 0.98 . ?
C100 H10B 0.98 . ?
C100 H10C 0.98 . ?
C101 C102 1.531(14) . ?
C101 H10D 0.99 . ?
C101 H10E 0.99 . ?
C102 C102 1.44(3) 2_767 ?
C102 H10F 0.99 . ?
C102 H10G 0.99 . ?
C110 C111 1.63(3) . ?
C110 H11A 0.98 . ?
C110 H11B 0.98 . ?
C110 H11C 0.98 . ?
C111 C112 1.47(3) . ?
C111 H11D 0.99 . ?
C111 H11E 0.99 . ?
C112 C112 1.61(4) 2_767 ?
C112 H11F 0.99 . ?
C112 H11G 0.99 . ?
 
loop_
    _geom_angle_atom_site_label_1
    _geom_angle_atom_site_label_2
    _geom_angle_atom_site_label_3
    _geom_angle
    _geom_angle_site_symmetry_1
    _geom_angle_site_symmetry_3
    _geom_angle_publ_flag
Ti1 Br2 Mg1 92.92(2) . . ?
Ti1 Br3 Mg1 92.55(2) . . ?
O1 C1 C2 105.9(3) . . ?
O1 C1 H1A 110.6 . . ?
C2 C1 H1A 110.6 . . ?
O1 C1 H1B 110.6 . . ?
C2 C1 H1B 110.6 . . ?
H1A C1 H1B 108.7 . . ?
C3 C2 C1 104.0(4) . . ?
C3 C2 H2A 111 . . ?
C1 C2 H2A 111 . . ?
C3 C2 H2B 111 . . ?
C1 C2 H2B 111 . . ?
H2A C2 H2B 109 . . ?
C2 C3 C4 107.5(4) . . ?
C2 C3 H3A 110.2 . . ?
C4 C3 H3A 110.2 . . ?
C2 C3 H3B 110.2 . . ?
C4 C3 H3B 110.2 . . ?
H3A C3 H3B 108.5 . . ?
O1 C4 C3 106.2(4) . . ?
O1 C4 H4A 110.5 . . ?
C3 C4 H4A 110.5 . . ?
O1 C4 H4B 110.5 . . ?
C3 C4 H4B 110.5 . . ?
H4A C4 H4B 108.7 . . ?
C15 C11 C12 108.5(4) . . ?
C15 C11 C16 124.8(5) . . ?
C12 C11 C16 126.8(5) . . ?
C15 C11 Ti1 73.1(2) . . ?
C12 C11 Ti1 73.4(2) . . ?
C16 C11 Ti1 120.0(3) . . ?
C13 C12 C11 106.7(4) . . ?
C13 C12 C17 126.3(4) . . ?
C11 C12 C17 126.7(4) . . ?
C13 C12 Ti1 73.1(2) . . ?
C11 C12 Ti1 70.8(2) . . ?
C17 C12 Ti1 125.6(3) . . ?
C12 C13 C14 108.9(4) . . ?
C12 C13 C18 125.7(4) . . ?
C14 C13 C18 125.3(4) . . ?
C12 C13 Ti1 72.0(2) . . ?
C14 C13 Ti1 72.9(2) . . ?
C18 C13 Ti1 124.5(3) . . ?
C13 C14 C15 108.1(4) . . ?
C13 C14 C19 125.3(4) . . ?
C15 C14 C19 126.6(4) . . ?
C13 C14 Ti1 72.3(2) . . ?
C15 C14 Ti1 71.2(2) . . ?
C19 C14 Ti1 123.7(3) . . ?
C11 C15 C14 107.9(4) . . ?
C11 C15 C20 127.0(4) . . ?
C14 C15 C20 124.8(4) . . ?
C11 C15 Ti1 71.6(2) . . ?
C14 C15 Ti1 73.9(2) . . ?
C20 C15 Ti1 125.6(3) . . ?
C11 C16 H16A 109.5 . . ?
C11 C16 H16B 109.5 . . ?
H16A C16 H16B 109.5 . . ?
C11 C16 H16C 109.5 . . ?
H16A C16 H16C 109.5 . . ?
H16B C16 H16C 109.5 . . ?
C12 C17 H17A 109.5 . . ?
C12 C17 H17B 109.5 . . ?
H17A C17 H17B 109.5 . . ?
C12 C17 H17C 109.5 . . ?
H17A C17 H17C 109.5 . . ?
H17B C17 H17C 109.5 . . ?
C13 C18 H18A 109.5 . . ?
C13 C18 H18B 109.5 . . ?
H18A C18 H18B 109.5 . . ?
C13 C18 H18C 109.5 . . ?
H18A C18 H18C 109.5 . . ?
H18B C18 H18C 109.5 . . ?
C14 C19 H19A 109.5 . . ?
C14 C19 H19B 109.5 . . ?
H19A C19 H19B 109.5 . . ?
C14 C19 H19C 109.5 . . ?
H19A C19 H19C 109.5 . . ?
H19B C19 H19C 109.5 . . ?
C15 C20 H20A 109.5 . . ?
C15 C20 H20B 109.5 . . ?
H20A C20 H20B 109.5 . . ?
C15 C20 H20C 109.5 . . ?
H20A C20 H20C 109.5 . . ?
H20B C20 H20C 109.5 . . ?
O1 Mg1 O1 180 2_676 . ?
O1 Mg1 Br2 90.42(8) 2_676 . ?
O1 Mg1 Br2 89.58(8) . . ?
O1 Mg1 Br2 89.58(8) 2_676 2_676 ?
O1 Mg1 Br2 90.42(8) . 2_676 ?
Br2 Mg1 Br2 180 . 2_676 ?
O1 Mg1 Br3 90.34(8) 2_676 2_676 ?
O1 Mg1 Br3 89.66(8) . 2_676 ?
Br2 Mg1 Br3 95.301(14) . 2_676 ?
Br2 Mg1 Br3 84.699(14) 2_676 2_676 ?
O1 Mg1 Br3 89.66(8) 2_676 . ?
O1 Mg1 Br3 90.34(8) . . ?
Br2 Mg1 Br3 84.699(14) . . ?
Br2 Mg1 Br3 95.301(14) 2_676 . ?
Br3 Mg1 Br3 180.000(14) 2_676 . ?
C1 O1 C4 108.3(3) . . ?
C1 O1 Mg1 125.2(2) . . ?
C4 O1 Mg1 126.0(2) . . ?
C11 Ti1 C15 35.33(16) . . ?
C11 Ti1 C12 35.80(16) . . ?
C15 Ti1 C12 59.07(16) . . ?
C11 Ti1 C13 58.46(15) . . ?
C15 Ti1 C13 58.29(15) . . ?
C12 Ti1 C13 34.90(15) . . ?
C11 Ti1 C14 58.32(15) . . ?
C15 Ti1 C14 34.97(15) . . ?
C12 Ti1 C14 58.31(14) . . ?
C13 Ti1 C14 34.75(14) . . ?
C11 Ti1 Br1 151.30(11) . . ?
C15 Ti1 Br1 122.63(12) . . ?
C12 Ti1 Br1 126.44(12) . . ?
C13 Ti1 Br1 95.57(10) . . ?
C14 Ti1 Br1 93.59(11) . . ?
C11 Ti1 Br2 97.08(12) . . ?
C15 Ti1 Br2 89.34(11) . . ?
C12 Ti1 Br2 131.44(12) . . ?
C13 Ti1 Br2 147.57(11) . . ?
C14 Ti1 Br2 115.89(11) . . ?
Br1 Ti1 Br2 101.17(3) . . ?
C11 Ti1 Br3 97.40(12) . . ?
C15 Ti1 Br3 131.73(12) . . ?
C12 Ti1 Br3 88.11(11) . . ?
C13 Ti1 Br3 114.05(11) . . ?
C14 Ti1 Br3 146.21(11) . . ?
Br1 Ti1 Br3 105.09(3) . . ?
Br2 Ti1 Br3 88.20(3) . . ?
C101 C100 H10A 109.5 . . ?
C101 C100 H10B 109.5 . . ?
H10A C100 H10B 109.5 . . ?
C101 C100 H10C 109.5 . . ?
H10A C100 H10C 109.5 . . ?
H10B C100 H10C 109.5 . . ?
C100 C101 C102 111.9(10) . . ?
C100 C101 H10D 109.2 . . ?
C102 C101 H10D 109.2 . . ?
C100 C101 H10E 109.2 . . ?
C102 C101 H10E 109.2 . . ?
H10D C101 H10E 107.9 . . ?
C102 C102 C101 114.3(12) 2_767 . ?
C102 C102 H10F 108.7 2_767 . ?
C101 C102 H10F 108.7 . . ?
C102 C102 H10G 108.7 2_767 . ?
C101 C102 H10G 108.7 . . ?
H10F C102 H10G 107.6 . . ?
C111 C110 H11A 109.5 . . ?
C111 C110 H11B 109.5 . . ?
H11A C110 H11B 109.5 . . ?
C111 C110 H11C 109.5 . . ?
H11A C110 H11C 109.5 . . ?
H11B C110 H11C 109.5 . . ?
C112 C111 C110 109.1(19) . . ?
C112 C111 H11D 109.9 . . ?
C110 C111 H11D 109.9 . . ?
C112 C111 H11E 109.9 . . ?
C110 C111 H11E 109.9 . . ?
H11D C111 H11E 108.3 . . ?
C111 C112 C112 113(2) . 2_767 ?
C111 C112 H11F 108.9 . . ?
C112 C112 H11F 108.9 2_767 . ?
C111 C112 H11G 108.9 . . ?
C112 C112 H11G 108.9 2_767 . ?
H11F C112 H11G 107.7 . . ?
 
_shelx_res_file
;
 
    shelx.res created by SHELXL-2014/7
 
TITL shelxt_a.res in P-1
CELL  0.71073   7.7664   9.0858  15.1614   94.387   93.311   92.579
ZERR     1.00   0.0007   0.0008   0.0012    0.006    0.007    0.006
LATT   1
SFAC  C    H    BR   O    TI   MG
UNIT  34 60 6 2 2 1
MERG   2
FMAP   2
PLAN   20
ACTA    50.00
BOND   $H
LIST   4
L.S.  10
TEMP  -123.00
WGHT    0.027500    2.211100
FVAR       1.08703   0.66019
MOLE    1
BR1   3    0.414625    0.909344    0.809920    11.00000    0.03883    0.03245 =
         0.03177    0.00589    0.00621   -0.00700
BR2   3    0.738230    0.956439    0.627751    11.00000    0.02390    0.02972 =
         0.02525    0.00062    0.00137    0.00701
BR3   3    0.378288    1.190797    0.620676    11.00000    0.02707    0.02529 =
         0.02525    0.00028    0.00275    0.00746
C1    1    0.839242    1.153281    0.435429    11.00000    0.02541    0.03039 =
         0.05093    0.00997    0.01264    0.00489
AFIX  23
H1A   2    0.844505    1.095609    0.377625    11.00000   -1.20000
H1B   2    0.903752    1.102385    0.481382    11.00000   -1.20000
AFIX   0
C2    1    0.913213    1.306328    0.431149    11.00000    0.03483    0.03152 =
         0.07441    0.01116    0.01686   -0.00110
AFIX  23
H2A   2    0.966503    1.346052    0.489519    11.00000   -1.20000
H2B   2    1.001364    1.309200    0.386600    11.00000   -1.20000
AFIX   0
C3    1    0.764350    1.390152    0.405284    11.00000    0.03726    0.03999 =
         0.11463    0.03825    0.00694   -0.00074
AFIX  23
H3A   2    0.755593    1.395730    0.340233    11.00000   -1.20000
H3B   2    0.776813    1.491977    0.433981    11.00000   -1.20000
AFIX   0
C4    1    0.608474    1.312587    0.434067    11.00000    0.03093    0.02410 =
         0.04636    0.01256    0.00449    0.00672
AFIX  23
H4A   2    0.563640    1.368404    0.485795    11.00000   -1.20000
H4B   2    0.516882    1.301646    0.385496    11.00000   -1.20000
AFIX   0
C11   1    0.769119    1.310727    0.761432    11.00000    0.04439    0.03026 =
         0.02428   -0.00585    0.00224   -0.01738
C12   1    0.616386    1.352848    0.802989    11.00000    0.04032    0.02140 =
         0.03078   -0.00209   -0.01033    0.00250
C13   1    0.601978    1.267423    0.876065    11.00000    0.02862    0.02282 =
         0.02705   -0.00685    0.00263   -0.00253
C14   1    0.743136    1.175839    0.880755    11.00000    0.03052    0.02205 =
         0.02714   -0.00390   -0.00313    0.00177
C15   1    0.845940    1.201939    0.809464    11.00000    0.02612    0.03272 =
         0.03542   -0.00827    0.00143   -0.00280
C16   1    0.840541    1.372169    0.679733    11.00000    0.09060    0.05534 =
         0.03927    0.00526    0.01083   -0.03744
AFIX 137
H16A  2    0.949761    1.428291    0.696483    11.00000   -1.50000
H16B  2    0.757430    1.437353    0.653989    11.00000   -1.50000
H16C  2    0.860475    1.290473    0.636058    11.00000   -1.50000
AFIX   0
C17   1    0.503293    1.474230    0.779128    11.00000    0.07523    0.02672 =
         0.05744   -0.00305   -0.02417    0.01634
AFIX 137
H17A  2    0.382621    1.444628    0.787061    11.00000   -1.50000
H17B  2    0.516395    1.493845    0.717141    11.00000   -1.50000
H17C  2    0.536646    1.563872    0.817524    11.00000   -1.50000
AFIX   0
C18   1    0.464413    1.279435    0.942783    11.00000    0.03614    0.04857 =
         0.04331   -0.01353    0.01321   -0.00685
AFIX 137
H18A  2    0.508033    1.345237    0.994224    11.00000   -1.50000
H18B  2    0.435116    1.181254    0.961897    11.00000   -1.50000
H18C  2    0.361100    1.319584    0.915389    11.00000   -1.50000
AFIX   0
C19   1    0.778793    1.072685    0.951629    11.00000    0.05434    0.03834 =
         0.03438    0.00384   -0.01221    0.00116
AFIX 137
H19A  2    0.862755    1.120701    0.996731    11.00000   -1.50000
H19B  2    0.825656    0.982252    0.925304    11.00000   -1.50000
H19C  2    0.671248    1.047749    0.979126    11.00000   -1.50000
AFIX   0
C20   1    1.020185    1.135324    0.795148    11.00000    0.02708    0.05896 =
         0.05549   -0.02255    0.00729   -0.00010
AFIX 137
H20A  2    1.050190    1.144970    0.733883    11.00000   -1.50000
H20B  2    1.013107    1.030549    0.806511    11.00000   -1.50000
H20C  2    1.109073    1.187703    0.835865    11.00000   -1.50000
AFIX   0
MG1   6    0.500000    1.000000    0.500000    10.50000    0.02177    0.02033 =
         0.02132    0.00152    0.00501    0.00468
O1    4    0.661235    1.168658    0.457579    11.00000    0.02286    0.02201 =
         0.03506    0.00576    0.00504    0.00557
TI1   5    0.580406    1.105703    0.746598    11.00000    0.02377    0.02201 =
         0.02174    0.00106    0.00285   -0.00028
MOLE    2
PART    1
C100  1    0.962453    0.696926    0.837603    21.00000    0.08264    0.02882 =
         0.05924   -0.02168   -0.01297   -0.01309
AFIX 137
H10A  2    0.846940    0.654945    0.817896    21.00000   -1.50000
H10B  2    1.027487    0.716079    0.785827    21.00000   -1.50000
H10C  2    0.952289    0.789740    0.873911    21.00000   -1.50000
AFIX   0
C101  1    1.056250    0.588681    0.892007    21.00000    0.05018    0.04200 =
         0.05796   -0.01271    0.01363   -0.00352
AFIX  23
H10D  2    1.172972    0.631332    0.911639    21.00000   -1.20000
H10E  2    1.069948    0.496379    0.854498    21.00000   -1.20000
AFIX   0
C102  1    0.959049    0.552439    0.973251    21.00000    0.03539    0.04943 =
         0.04608   -0.01785    0.01629   -0.01000
AFIX  23
H10F  2    0.947017    0.645153    1.010658    21.00000   -1.20000
H10G  2    0.841434    0.512528    0.953117    21.00000   -1.20000
AFIX   0
PART    2
C110  1    0.963666    0.702223    0.832230   -21.00000    0.06819    0.11577 =
         0.05883    0.05312    0.04549    0.01511
AFIX 137
H11A  2    1.061161    0.773850    0.846904   -21.00000   -1.50000
H11B  2    0.868705    0.750836    0.802737   -21.00000   -1.50000
H11C  2    1.000000    0.620667    0.792578   -21.00000   -1.50000
AFIX   0
C111  1    0.899033    0.637894    0.922811   -21.00000    0.04245    0.04763 =
         0.04753   -0.00614   -0.00676   -0.01464
AFIX  23
H11D  2    0.888835    0.720304    0.968552   -21.00000   -1.20000
H11E  2    0.784146    0.586176    0.910937   -21.00000   -1.20000
AFIX   0
C112  1    1.024876    0.534529    0.954797   -21.00000    0.04174    0.04305 =
         0.02467   -0.00332    0.02554   -0.00093
AFIX  23
H11F  2    1.139671    0.587028    0.964636   -21.00000   -1.20000
H11G  2    1.033825    0.453014    0.908333   -21.00000   -1.20000
AFIX   0
HKLF    4
 
REM  shelxt_a.res in P-1
REM R1 =  0.0393 for    3518 Fo > 4sig(Fo)  and  0.0743 for all    4858 data
REM    240 parameters refined using      0 restraints
 
END
 
WGHT      0.0273      2.2271
 
REM Highest difference peak  1.042,  deepest hole -0.569,  1-sigma level  0.127
Q1    1   0.5352  1.0554  1.0596  11.00000  0.05    1.04
Q2    1   0.6977  1.2374  0.4350  11.00000  0.05    0.84
Q3    1   0.7682  0.6654  0.8028  11.00000  0.05    0.75
Q4    1   0.7981  1.0009  0.3302  11.00000  0.05    0.72
Q5    1   0.8764  1.2762  0.3729  11.00000  0.05    0.68
Q6    1   0.2162  1.3473  0.7390  11.00000  0.05    0.62
Q7    1   0.7016  1.2614  0.9956  11.00000  0.05    0.60
Q8    1   0.9445  0.8810  0.7553  11.00000  0.05    0.55
Q9    1   0.2925  1.1960  0.6071  11.00000  0.05    0.53
Q10   1   0.4220  0.8951  0.7583  11.00000  0.05    0.51
Q11   1   0.2870  0.9092  0.7581  11.00000  0.05    0.50
Q12   1   0.3807  1.1978  0.9276  11.00000  0.05    0.49
Q13   1   0.4741  1.0170  0.7945  11.00000  0.05    0.49
Q14   1   0.7856  1.4768  0.3826  11.00000  0.05    0.49
Q15   1   0.6483  0.9766  0.5929  11.00000  0.05    0.48
Q16   1   1.2082  0.7979  0.7815  11.00000  0.05    0.48
Q17   1   0.6874  1.4552  0.6779  11.00000  0.05    0.47
Q18   1   0.7172  1.1652  0.4783  11.00000  0.05    0.46
Q19   1   1.2868  0.5813  0.9211  11.00000  0.05    0.45
Q20   1   0.6744  1.2151  0.8725  11.00000  0.05    0.45
;
_shelx_res_checksum     46286
 
#===END


data_5
 
_audit_creation_date                    2018-12-20T17:34:11-00:00
_audit_creation_method                  'WinGX routine CIF_UPDATE'
_audit_conform_dict_name                cif_core.dic
_audit_conform_dict_version             2.4.3
_audit_conform_dict_location            ftp://ftp.iucr.org/pub/cif_core.dic
_publ_requested_category                FM
 
#----------------------------------------------------------------------------#
#                   CHEMICAL INFORMATION                                     #
#----------------------------------------------------------------------------#
 
_chemical_formula_moiety                'C32 H40 Cl2 N2 Ti2'
_chemical_formula_sum                   'C32 H40 Cl2 N2 Ti2'
_chemical_formula_weight                619.36
 
#----------------------------------------------------------------------------#
#                   UNIT CELL INFORMATION                                    #
#----------------------------------------------------------------------------#
 
_symmetry_cell_setting                  triclinic
_symmetry_space_group_name_H-M          'P -1'
_symmetry_space_group_name_Hall         '-P 1'
_symmetry_Int_Tables_number             2
loop_
    _symmetry_equiv_pos_as_xyz
'x, y, z'
'-x, -y, -z'
 
_cell_length_a                          8.8570(18)
_cell_length_b                          10.013(3)
_cell_length_c                          10.0873(13)
_cell_angle_alpha                       76.397(14)
_cell_angle_beta                        68.702(14)
_cell_angle_gamma                       67.387(17)
_cell_volume                            764.7(3)
_cell_formula_units_Z                   1
_cell_measurement_temperature           150(2)
_cell_measurement_reflns_used           48
_cell_measurement_theta_min             3
_cell_measurement_theta_max             21
_cell_measurement_wavelength            0.71073
 
#----------------------------------------------------------------------------#
#                   CRYSTAL INFORMATION                                      #
#----------------------------------------------------------------------------#
 
_exptl_crystal_description              prism
_exptl_crystal_colour                   brown
_exptl_crystal_size_max                 0.2
_exptl_crystal_size_mid                 0.12
_exptl_crystal_size_min                 0.1
_exptl_crystal_density_diffrn           1.345
_exptl_crystal_density_method           'not measured'
_exptl_crystal_F_000                    324
loop_
    _exptl_crystal_face_index_h
    _exptl_crystal_face_index_k
    _exptl_crystal_face_index_l
    _exptl_crystal_face_perp_dist
1 14 -12 0.122
-5 -12 -6 0.068
0 -1 1 0.046
1 3 1 0.09
5 4 15 0.091
-7 2 -3 0.159
7 -6 9 0.024
1 0 0 0.1
0 2 -3 0.1
 
 
#----------------------------------------------------------------------------#
#                   ABSORPTION CORRECTION                                    #
#----------------------------------------------------------------------------#
 
_exptl_absorpt_coefficient_mu           0.72
_exptl_absorpt_correction_type          multi-scan
_exptl_absorpt_correction_T_min         0.799
_exptl_absorpt_correction_T_max         1.016
_exptl_absorpt_process_details
;
 R.H. Blessing, Acta Cryst. (1995), A51, 33-38
;
 
#----------------------------------------------------------------------------#
#                   DATA COLLECTION                                          #
#----------------------------------------------------------------------------#
 
_diffrn_source                          'Enraf Nonius FR590'
_diffrn_ambient_temperature             150(2)
_diffrn_radiation_wavelength            0.71073
_diffrn_radiation_type                  MoK\a
_diffrn_radiation_monochromator         'horizonally mounted graphite crystal'
_diffrn_radiation_probe                 x-ray
_diffrn_detector                        'CCD plate'
_diffrn_detector_area_resol_mean        9
_diffrn_orient_matrix_ub_11             0.05091
_diffrn_orient_matrix_ub_12             0.080062
_diffrn_orient_matrix_ub_13             -0.03377
_diffrn_orient_matrix_ub_21             -0.11702
_diffrn_orient_matrix_ub_22             0.073065
_diffrn_orient_matrix_ub_23             0.032569
_diffrn_orient_matrix_ub_31             0.014043
_diffrn_orient_matrix_ub_32             -0.010084
_diffrn_orient_matrix_ub_33             0.096236
_diffrn_measurement_device              '95mm CCD camera on \k-goniostat'
_diffrn_measurement_device_type         KappaCCD
_diffrn_measurement_method              'CCD rotation images, thick slices'
_diffrn_standards_number                0
_diffrn_standards_interval_time         .
_diffrn_standards_interval_count        .
_diffrn_standards_decay_%               ?
_diffrn_reflns_av_R_equivalents         0.1068
_diffrn_reflns_av_unetI/netI            0.0602
_diffrn_reflns_number                   22514
_diffrn_reflns_limit_h_min              -11
_diffrn_reflns_limit_h_max              11
_diffrn_reflns_limit_k_min              -13
_diffrn_reflns_limit_k_max              13
_diffrn_reflns_limit_l_min              -13
_diffrn_reflns_limit_l_max              12
_diffrn_reflns_theta_min                3.279
_diffrn_reflns_theta_max                27.5
_diffrn_reflns_theta_full               25
_diffrn_measured_fraction_theta_full
                                        0.997
_diffrn_measured_fraction_theta_max
                                        0.998
_diffrn_reflns_Laue_measured_fraction_full
                                        0.997
_diffrn_reflns_Laue_measured_fraction_max
                                        0.998
_diffrn_reflns_point_group_measured_fraction_full
                                        0.997
_diffrn_reflns_point_group_measured_fraction_max
                                        0.998
_reflns_Friedel_coverage                0
_reflns_number_total                    3501
_reflns_number_gt                       2421
_reflns_threshold_expression            'I > 2\s(I)'
_diffrn_reflns_reduction_process
;
        Scaled and merged with Sortav
        R.H. Blessing, (1987) Cryst. Rev. 1, 3-58
        R.H. Blessing, (1989) J. Appl. Cryst. 22, 396-397
;
 
#----------------------------------------------------------------------------#
#                   COMPUTER PROGRAMS USED                                   #
#----------------------------------------------------------------------------#
 
_computing_data_collection              'Collect (Bruker AXS BV, 1997-2004)'
_computing_cell_refinement
                                  'Dirax/lsq (Duisenberg & Schreurs, 1989-2000)'
_computing_data_reduction
                                     'EvalCCD (Duisenberg & Schreurs 1990-2000)'
_computing_structure_solution           'SHELXT-2014 (Sheldrick, 2014)'
_computing_structure_refinement         'SHELXL-2014/7 (Sheldrick, 2014)'
_computing_molecular_graphics           'ORTEP-3 for Windows (Farrugia, 2012)'
_computing_publication_material
                                   'WinGX publication routines (Farrugia, 2012)'
 
#----------------------------------------------------------------------------#
#                   STRUCTURE SOLUTION                                       #
#----------------------------------------------------------------------------#
 
_atom_sites_solution_primary            dual
_atom_sites_solution_secondary          dual
_atom_sites_solution_hydrogens          geom
 
#----------------------------------------------------------------------------#
#                   REFINEMENT INFORMATION                                   #
#----------------------------------------------------------------------------#
 
_refine_ls_structure_factor_coef        Fsqd
_refine_ls_matrix_type                  full
_refine_ls_weighting_scheme             calc
_refine_ls_weighting_details
              'w=1/[\s^2^(Fo^2^)+(0.0750P)^2^+0.8093P] where P=(Fo^2^+2Fc^2^)/3'
_refine_ls_hydrogen_treatment           constr
_refine_ls_extinction_method            none
_refine_ls_number_reflns                3501
_refine_ls_number_parameters            177
_refine_ls_number_restraints            0
_refine_ls_number_constraints           0
_refine_ls_R_factor_all                 0.1007
_refine_ls_R_factor_gt                  0.0605
_refine_ls_wR_factor_ref                0.1634
_refine_ls_wR_factor_gt                 0.1386
_refine_ls_goodness_of_fit_ref          1.086
_refine_ls_restrained_S_all             1.086
_refine_ls_shift/su_max                 0
_refine_ls_shift/su_mean                0
_refine_diff_density_max                0.895
_refine_diff_density_min                -0.614
_refine_diff_density_rms                0.099
 
#----------------------------------------------------------------------------#
#                   CONSTRAINTS AND RESTRAINTS                               #
#----------------------------------------------------------------------------#
 
 
#----------------------------------------------------------------------------#
#                   ATOMIC TYPES, COORDINATES AND THERMAL PARAMETERS         #
#----------------------------------------------------------------------------#
 
loop_
    _atom_type_symbol
    _atom_type_description
    _atom_type_scat_dispersion_real
    _atom_type_scat_dispersion_imag
    _atom_type_scat_source
C C 0.0033 0.0016 'International Tables Vol C Tables 4.2.6.8 and 6.1.1.4'
H H 0 0 'International Tables Vol C Tables 4.2.6.8 and 6.1.1.4'
Cl Cl 0.1484 0.1585 'International Tables Vol C Tables 4.2.6.8 and 6.1.1.4'
N N 0.0061 0.0033 'International Tables Vol C Tables 4.2.6.8 and 6.1.1.4'
Ti Ti 0.2776 0.4457 'International Tables Vol C Tables 4.2.6.8 and 6.1.1.4'
 
loop_
    _atom_site_label
    _atom_site_type_symbol
    _atom_site_fract_x
    _atom_site_fract_y
    _atom_site_fract_z
    _atom_site_U_iso_or_equiv
    _atom_site_adp_type
    _atom_site_occupancy
    _atom_site_site_symmetry_order
    _atom_site_calc_flag
    _atom_site_refinement_flags_posn
    _atom_site_refinement_flags_adp
    _atom_site_refinement_flags_occupancy
    _atom_site_disorder_assembly
    _atom_site_disorder_group
C1 C 0.4384(4) 0.7693(4) 0.3521(3) 0.0307(7) Uani 1 1 d . . . . .
C2 C 0.4846(5) 0.8774(4) 0.3791(4) 0.0419(9) Uani 1 1 d . . . . .
H2 H 0.5374 0.8574 0.4516 0.05 Uiso 1 1 calc R U . . .
C3 C 0.4533(6) 1.0121(4) 0.3006(4) 0.0480(10) Uani 1 1 d . . . . .
H3 H 0.4856 1.0843 0.3195 0.058 Uiso 1 1 calc R U . . .
C4 C 0.3767(6) 1.0442(4) 0.1957(4) 0.0492(10) Uani 1 1 d . . . . .
H4 H 0.3542 1.1384 0.1436 0.059 Uiso 1 1 calc R U . . .
C5 C 0.3321(5) 0.9386(4) 0.1660(4) 0.0447(9) Uani 1 1 d . . . . .
H5 H 0.2805 0.9598 0.0924 0.054 Uiso 1 1 calc R U . . .
C6 C 0.3625(4) 0.8018(4) 0.2436(4) 0.0353(8) Uani 1 1 d . . . . .
H6 H 0.3315 0.7299 0.2229 0.042 Uiso 1 1 calc R U . . .
C11 C 0.2092(4) 0.5185(4) 0.8505(3) 0.0334(8) Uani 1 1 d . . . . .
C12 C 0.2148(4) 0.6584(4) 0.8491(4) 0.0360(8) Uani 1 1 d . . . . .
C13 C 0.1608(4) 0.7495(4) 0.7321(4) 0.0370(8) Uani 1 1 d . . . . .
C14 C 0.1221(4) 0.6655(4) 0.6621(4) 0.0357(8) Uani 1 1 d . . . . .
C15 C 0.1539(4) 0.5215(4) 0.7340(4) 0.0347(8) Uani 1 1 d . . . . .
C16 C 0.2478(5) 0.3904(4) 0.9602(4) 0.0431(9) Uani 1 1 d . . . . .
H16A H 0.3444 0.3881 0.9874 0.065 Uiso 1 1 calc R U . . .
H16B H 0.2777 0.3003 0.9198 0.065 Uiso 1 1 calc R U . . .
H16C H 0.1466 0.3992 1.0449 0.065 Uiso 1 1 calc R U . . .
C17 C 0.2544(5) 0.7064(5) 0.9590(4) 0.0496(10) Uani 1 1 d . . . . .
H17A H 0.1469 0.756 1.0287 0.074 Uiso 1 1 calc R U . . .
H17B H 0.3197 0.7735 0.9118 0.074 Uiso 1 1 calc R U . . .
H17C H 0.3223 0.6213 1.0084 0.074 Uiso 1 1 calc R U . . .
C18 C 0.1395(5) 0.9083(4) 0.6962(5) 0.0524(11) Uani 1 1 d . . . . .
H18A H 0.1573 0.9351 0.5931 0.079 Uiso 1 1 calc R U . . .
H18B H 0.2239 0.9283 0.7231 0.079 Uiso 1 1 calc R U . . .
H18C H 0.0234 0.9654 0.7488 0.079 Uiso 1 1 calc R U . . .
C19 C 0.0455(5) 0.7196(5) 0.5398(4) 0.0484(10) Uani 1 1 d . . . . .
H19A H -0.0796 0.7447 0.578 0.073 Uiso 1 1 calc R U . . .
H19B H 0.0918 0.6432 0.4765 0.073 Uiso 1 1 calc R U . . .
H19C H 0.0746 0.8061 0.4856 0.073 Uiso 1 1 calc R U . . .
C20 C 0.1142(5) 0.4027(5) 0.7004(4) 0.0444(9) Uani 1 1 d . . . . .
H20A H 0.1668 0.3098 0.7512 0.067 Uiso 1 1 calc R U . . .
H20B H 0.1604 0.396 0.5971 0.067 Uiso 1 1 calc R U . . .
H20C H -0.0104 0.4246 0.7311 0.067 Uiso 1 1 calc R U . . .
Cl1 Cl 0.61763(11) 0.59451(9) 0.70730(9) 0.0355(2) Uani 1 1 d . . . . .
N1 N 0.4702(3) 0.6312(3) 0.4321(3) 0.0296(6) Uani 1 1 d . . . . .
Ti1 Ti 0.41840(7) 0.56133(6) 0.63168(6) 0.0284(2) Uani 1 1 d . . . . .
 
loop_
    _atom_site_aniso_label
    _atom_site_aniso_U_11
    _atom_site_aniso_U_22
    _atom_site_aniso_U_33
    _atom_site_aniso_U_23
    _atom_site_aniso_U_13
    _atom_site_aniso_U_12
C1 0.0337(18) 0.0308(18) 0.0252(16) 0.0001(13) -0.0078(14) -0.0112(14)
C2 0.053(2) 0.045(2) 0.035(2) 0.0003(16) -0.0180(17) -0.0225(18)
C3 0.063(3) 0.036(2) 0.049(2) -0.0001(18) -0.016(2) -0.0235(19)
C4 0.061(3) 0.032(2) 0.042(2) 0.0088(17) -0.013(2) -0.0122(19)
C5 0.047(2) 0.049(2) 0.032(2) 0.0046(17) -0.0149(17) -0.0113(18)
C6 0.0378(19) 0.0359(19) 0.0310(18) 0.0011(15) -0.0142(15) -0.0102(15)
C11 0.0250(17) 0.045(2) 0.0272(17) -0.0018(15) -0.0038(14) -0.0132(15)
C12 0.0306(18) 0.044(2) 0.0295(18) -0.0072(15) -0.0066(14) -0.0086(15)
C13 0.0278(18) 0.037(2) 0.039(2) -0.0025(16) -0.0064(15) -0.0075(15)
C14 0.0250(17) 0.049(2) 0.0297(18) 0.0011(15) -0.0099(14) -0.0107(15)
C15 0.0278(18) 0.042(2) 0.0342(18) -0.0025(15) -0.0069(15) -0.0151(15)
C16 0.035(2) 0.051(2) 0.0326(19) 0.0029(17) -0.0056(16) -0.0115(17)
C17 0.046(2) 0.071(3) 0.038(2) -0.017(2) -0.0095(18) -0.023(2)
C18 0.044(2) 0.036(2) 0.063(3) -0.0031(19) -0.007(2) -0.0083(18)
C19 0.033(2) 0.068(3) 0.042(2) 0.004(2) -0.0181(18) -0.0129(19)
C20 0.039(2) 0.057(2) 0.044(2) -0.0078(19) -0.0090(17) -0.0250(18)
Cl1 0.0355(5) 0.0430(5) 0.0356(5) -0.0041(4) -0.0158(4) -0.0164(4)
N1 0.0317(15) 0.0290(14) 0.0307(15) 0.0036(12) -0.0141(12) -0.0125(12)
Ti1 0.0295(3) 0.0321(4) 0.0261(3) 0.0014(2) -0.0119(2) -0.0125(3)
 
 
#----------------------------------------------------------------------------#
#                   MOLECULAR GEOMETRY                                       #
#----------------------------------------------------------------------------#
 
_geom_special_details
;
 All esds (except the esd in the dihedral angle between two l.s. planes)
 are estimated using the full covariance matrix.  The cell esds are taken
 into account individually in the estimation of esds in distances, angles
 and torsion angles; correlations between esds in cell parameters are only
 used when they are defined by crystal symmetry.  An approximate (isotropic)
 treatment of cell esds is used for estimating esds involving l.s. planes.
;
loop_
    _geom_bond_atom_site_label_1
    _geom_bond_atom_site_label_2
    _geom_bond_distance
    _geom_bond_site_symmetry_2
    _geom_bond_publ_flag
C1 C6 1.398(5) . ?
C1 C2 1.404(5) . ?
C1 N1 1.409(4) . ?
C2 C3 1.376(5) . ?
C2 H2 0.95 . ?
C3 C4 1.371(6) . ?
C3 H3 0.95 . ?
C4 C5 1.386(6) . ?
C4 H4 0.95 . ?
C5 C6 1.388(5) . ?
C5 H5 0.95 . ?
C6 H6 0.95 . ?
C11 C12 1.417(5) . ?
C11 C15 1.418(5) . ?
C11 C16 1.502(5) . ?
C11 Ti1 2.384(3) . ?
C12 C13 1.422(5) . ?
C12 C17 1.499(5) . ?
C12 Ti1 2.406(3) . ?
C13 C14 1.414(5) . ?
C13 C18 1.498(5) . ?
C13 Ti1 2.386(4) . ?
C14 C15 1.425(5) . ?
C14 C19 1.512(5) . ?
C14 Ti1 2.352(3) . ?
C15 C20 1.500(5) . ?
C15 Ti1 2.341(3) . ?
C16 H16A 0.98 . ?
C16 H16B 0.98 . ?
C16 H16C 0.98 . ?
C17 H17A 0.98 . ?
C17 H17B 0.98 . ?
C17 H17C 0.98 . ?
C18 H18A 0.98 . ?
C18 H18B 0.98 . ?
C18 H18C 0.98 . ?
C19 H19A 0.98 . ?
C19 H19B 0.98 . ?
C19 H19C 0.98 . ?
C20 H20A 0.98 . ?
C20 H20B 0.98 . ?
C20 H20C 0.98 . ?
Cl1 Ti1 2.3138(10) . ?
N1 Ti1 1.915(3) . ?
N1 Ti1 1.940(3) 2_666 ?
Ti1 N1 1.940(3) 2_666 ?
Ti1 Ti1 2.8347(13) 2_666 ?
 
loop_
    _geom_angle_atom_site_label_1
    _geom_angle_atom_site_label_2
    _geom_angle_atom_site_label_3
    _geom_angle
    _geom_angle_site_symmetry_1
    _geom_angle_site_symmetry_3
    _geom_angle_publ_flag
C6 C1 C2 118.5(3) . . ?
C6 C1 N1 121.2(3) . . ?
C2 C1 N1 120.3(3) . . ?
C3 C2 C1 120.0(4) . . ?
C3 C2 H2 120 . . ?
C1 C2 H2 120 . . ?
C4 C3 C2 121.3(4) . . ?
C4 C3 H3 119.4 . . ?
C2 C3 H3 119.4 . . ?
C3 C4 C5 119.6(4) . . ?
C3 C4 H4 120.2 . . ?
C5 C4 H4 120.2 . . ?
C4 C5 C6 120.2(4) . . ?
C4 C5 H5 119.9 . . ?
C6 C5 H5 119.9 . . ?
C5 C6 C1 120.4(3) . . ?
C5 C6 H6 119.8 . . ?
C1 C6 H6 119.8 . . ?
C12 C11 C15 108.4(3) . . ?
C12 C11 C16 125.9(3) . . ?
C15 C11 C16 125.7(3) . . ?
C12 C11 Ti1 73.62(19) . . ?
C15 C11 Ti1 70.90(19) . . ?
C16 C11 Ti1 123.3(2) . . ?
C11 C12 C13 107.9(3) . . ?
C11 C12 C17 126.2(3) . . ?
C13 C12 C17 125.6(4) . . ?
C11 C12 Ti1 71.95(19) . . ?
C13 C12 Ti1 72.0(2) . . ?
C17 C12 Ti1 126.0(3) . . ?
C14 C13 C12 107.9(3) . . ?
C14 C13 C18 126.6(3) . . ?
C12 C13 C18 125.4(4) . . ?
C14 C13 Ti1 71.3(2) . . ?
C12 C13 Ti1 73.5(2) . . ?
C18 C13 Ti1 123.6(2) . . ?
C13 C14 C15 108.4(3) . . ?
C13 C14 C19 126.7(4) . . ?
C15 C14 C19 124.7(3) . . ?
C13 C14 Ti1 74.0(2) . . ?
C15 C14 Ti1 71.91(19) . . ?
C19 C14 Ti1 123.9(2) . . ?
C11 C15 C14 107.4(3) . . ?
C11 C15 C20 127.3(3) . . ?
C14 C15 C20 124.8(3) . . ?
C11 C15 Ti1 74.20(19) . . ?
C14 C15 Ti1 72.74(19) . . ?
C20 C15 Ti1 124.2(2) . . ?
C11 C16 H16A 109.5 . . ?
C11 C16 H16B 109.5 . . ?
H16A C16 H16B 109.5 . . ?
C11 C16 H16C 109.5 . . ?
H16A C16 H16C 109.5 . . ?
H16B C16 H16C 109.5 . . ?
C12 C17 H17A 109.5 . . ?
C12 C17 H17B 109.5 . . ?
H17A C17 H17B 109.5 . . ?
C12 C17 H17C 109.5 . . ?
H17A C17 H17C 109.5 . . ?
H17B C17 H17C 109.5 . . ?
C13 C18 H18A 109.5 . . ?
C13 C18 H18B 109.5 . . ?
H18A C18 H18B 109.5 . . ?
C13 C18 H18C 109.5 . . ?
H18A C18 H18C 109.5 . . ?
H18B C18 H18C 109.5 . . ?
C14 C19 H19A 109.5 . . ?
C14 C19 H19B 109.5 . . ?
H19A C19 H19B 109.5 . . ?
C14 C19 H19C 109.5 . . ?
H19A C19 H19C 109.5 . . ?
H19B C19 H19C 109.5 . . ?
C15 C20 H20A 109.5 . . ?
C15 C20 H20B 109.5 . . ?
H20A C20 H20B 109.5 . . ?
C15 C20 H20C 109.5 . . ?
H20A C20 H20C 109.5 . . ?
H20B C20 H20C 109.5 . . ?
C1 N1 Ti1 135.2(2) . . ?
C1 N1 Ti1 130.1(2) . 2_666 ?
Ti1 N1 Ti1 94.68(12) . 2_666 ?
N1 Ti1 N1 85.32(12) . 2_666 ?
N1 Ti1 Cl1 105.12(9) . . ?
N1 Ti1 Cl1 104.28(9) 2_666 . ?
N1 Ti1 C15 114.92(12) . . ?
N1 Ti1 C15 91.40(12) 2_666 . ?
Cl1 Ti1 C15 138.02(9) . . ?
N1 Ti1 C14 91.10(12) . . ?
N1 Ti1 C14 116.42(12) 2_666 . ?
Cl1 Ti1 C14 137.28(10) . . ?
C15 Ti1 C14 35.35(13) . . ?
N1 Ti1 C11 148.17(12) . . ?
N1 Ti1 C11 101.49(12) 2_666 . ?
Cl1 Ti1 C11 103.21(9) . . ?
C15 Ti1 C11 34.90(12) . . ?
C14 Ti1 C11 57.87(12) . . ?
N1 Ti1 C13 101.85(12) . . ?
N1 Ti1 C13 149.21(12) 2_666 . ?
Cl1 Ti1 C13 102.63(10) . . ?
C15 Ti1 C13 58.28(13) . . ?
C14 Ti1 C13 34.72(12) . . ?
C11 Ti1 C13 57.53(12) . . ?
N1 Ti1 C12 135.61(12) . . ?
N1 Ti1 C12 134.86(12) 2_666 . ?
Cl1 Ti1 C12 84.92(9) . . ?
C15 Ti1 C12 57.93(12) . . ?
C14 Ti1 C12 57.59(12) . . ?
C11 Ti1 C12 34.42(12) . . ?
C13 Ti1 C12 34.51(12) . . ?
N1 Ti1 Ti1 43.00(8) . 2_666 ?
N1 Ti1 Ti1 42.32(8) 2_666 2_666 ?
Cl1 Ti1 Ti1 110.18(4) . 2_666 ?
C15 Ti1 Ti1 107.55(9) . 2_666 ?
C14 Ti1 Ti1 108.51(9) . 2_666 ?
C11 Ti1 Ti1 135.26(9) . 2_666 ?
C13 Ti1 Ti1 136.60(10) . 2_666 ?
C12 Ti1 Ti1 164.88(9) . 2_666 ?
 
_shelx_res_file
;
 
    shelx.res created by SHELXL-2014/7
 
TITL shelxt_a.res in P-1
CELL  0.71073   8.8570  10.0130  10.0873   76.397   68.702   67.387
ZERR     1.00   0.0018   0.0030   0.0013    0.014    0.014    0.017
LATT   1
SFAC  C    H    CL   N    TI
UNIT  32 40 2 2 2
MERG   2
FMAP   2
PLAN   20
ACTA    50.00
BOND   $H
LIST   4
L.S.  10
TEMP  -123.00
WGHT    0.075000    0.809300
FVAR       1.79661
C1    1    0.438397    0.769342    0.352068    11.00000    0.03370    0.03080 =
         0.02522    0.00014   -0.00782   -0.01118
C2    1    0.484590    0.877365    0.379107    11.00000    0.05323    0.04515 =
         0.03482    0.00025   -0.01801   -0.02254
AFIX  43
H2    2    0.537441    0.857409    0.451642    11.00000   -1.20000
AFIX   0
C3    1    0.453349    1.012115    0.300600    11.00000    0.06336    0.03558 =
         0.04869   -0.00014   -0.01618   -0.02352
AFIX  43
H3    2    0.485565    1.084278    0.319475    11.00000   -1.20000
AFIX   0
C4    1    0.376657    1.044233    0.195706    11.00000    0.06129    0.03217 =
         0.04173    0.00877   -0.01320   -0.01222
AFIX  43
H4    2    0.354201    1.138357    0.143644    11.00000   -1.20000
AFIX   0
C5    1    0.332060    0.938578    0.166040    11.00000    0.04692    0.04894 =
         0.03156    0.00462   -0.01492   -0.01134
AFIX  43
H5    2    0.280546    0.959841    0.092394    11.00000   -1.20000
AFIX   0
C6    1    0.362454    0.801812    0.243626    11.00000    0.03780    0.03586 =
         0.03096    0.00108   -0.01422   -0.01020
AFIX  43
H6    2    0.331475    0.729853    0.222922    11.00000   -1.20000
AFIX   0
C11   1    0.209198    0.518455    0.850451    11.00000    0.02500    0.04462 =
         0.02723   -0.00178   -0.00383   -0.01322
C12   1    0.214785    0.658376    0.849057    11.00000    0.03060    0.04390 =
         0.02951   -0.00723   -0.00661   -0.00859
C13   1    0.160781    0.749468    0.732099    11.00000    0.02778    0.03672 =
         0.03911   -0.00250   -0.00636   -0.00753
C14   1    0.122067    0.665528    0.662062    11.00000    0.02505    0.04911 =
         0.02967    0.00113   -0.00991   -0.01067
C15   1    0.153922    0.521482    0.734026    11.00000    0.02782    0.04217 =
         0.03424   -0.00251   -0.00693   -0.01509
C16   1    0.247840    0.390404    0.960164    11.00000    0.03475    0.05100 =
         0.03265    0.00287   -0.00563   -0.01149
AFIX 137
H16A  2    0.344448    0.388093    0.987373    11.00000   -1.50000
H16B  2    0.277675    0.300338    0.919783    11.00000   -1.50000
H16C  2    0.146609    0.399235    1.044919    11.00000   -1.50000
AFIX   0
C17   1    0.254366    0.706444    0.959003    11.00000    0.04641    0.07086 =
         0.03837   -0.01718   -0.00947   -0.02337
AFIX 137
H17A  2    0.146913    0.755952    1.028653    11.00000   -1.50000
H17B  2    0.319727    0.773470    0.911840    11.00000   -1.50000
H17C  2    0.322330    0.621330    1.008382    11.00000   -1.50000
AFIX   0
C18   1    0.139505    0.908281    0.696170    11.00000    0.04434    0.03583 =
         0.06314   -0.00312   -0.00741   -0.00832
AFIX 137
H18A  2    0.157333    0.935063    0.593077    11.00000   -1.50000
H18B  2    0.223858    0.928296    0.723106    11.00000   -1.50000
H18C  2    0.023403    0.965387    0.748820    11.00000   -1.50000
AFIX   0
C19   1    0.045458    0.719641    0.539765    11.00000    0.03269    0.06784 =
         0.04156    0.00403   -0.01808   -0.01294
AFIX 137
H19A  2   -0.079632    0.744749    0.577953    11.00000   -1.50000
H19B  2    0.091803    0.643179    0.476454    11.00000   -1.50000
H19C  2    0.074556    0.806062    0.485632    11.00000   -1.50000
AFIX   0
C20   1    0.114248    0.402663    0.700435    11.00000    0.03862    0.05744 =
         0.04388   -0.00780   -0.00904   -0.02502
AFIX 137
H20A  2    0.166843    0.309769    0.751197    11.00000   -1.50000
H20B  2    0.160396    0.396047    0.597086    11.00000   -1.50000
H20C  2   -0.010409    0.424567    0.731083    11.00000   -1.50000
AFIX   0
CL1   3    0.617634    0.594513    0.707297    11.00000    0.03547    0.04305 =
         0.03558   -0.00415   -0.01576   -0.01638
N1    4    0.470214    0.631192    0.432081    11.00000    0.03174    0.02899 =
         0.03066    0.00362   -0.01408   -0.01253
TI1   5    0.418397    0.561334    0.631684    11.00000    0.02953    0.03214 =
         0.02606    0.00139   -0.01186   -0.01248
HKLF    4
 
REM  shelxt_a.res in P-1
REM R1 =  0.0605 for    2421 Fo > 4sig(Fo)  and  0.1007 for all    3501 data
REM    177 parameters refined using      0 restraints
 
END
 
WGHT      0.0738      0.8340
 
REM Highest difference peak  0.895,  deepest hole -0.614,  1-sigma level  0.099
Q1    1   0.2177  0.5226  0.5519  11.00000  0.05    0.90
Q2    1   0.4599  0.7192  0.9698  11.00000  0.05    0.87
Q3    1   0.2550  0.6815  0.8939  11.00000  0.05    0.61
Q4    1   0.1776  0.3727  1.2150  11.00000  0.05    0.56
Q5    1   0.3427  0.2534  0.9542  11.00000  0.05    0.53
Q6    1  -0.0600  0.4868  0.6636  11.00000  0.05    0.45
Q7    1   0.4997  0.6122  0.7378  11.00000  0.05    0.42
Q8    1   0.5859  0.6617  0.6616  11.00000  0.05    0.41
Q9    1   0.5449  0.6526  0.7643  11.00000  0.05    0.41
Q10   1   0.4094  0.7008  0.5227  11.00000  0.05    0.40
Q11   1   0.1399  0.5995  0.6999  11.00000  0.05    0.40
Q12   1   0.3791  0.6402  0.5970  11.00000  0.05    0.39
Q13   1   0.5222  0.5026  0.5151  11.00000  0.05    0.38
Q14   1   0.7037  0.5168  0.5676  11.00000  0.05    0.38
Q15   1  -0.0916  0.6245  0.5990  11.00000  0.05    0.38
Q16   1   0.2794  0.5844  0.6582  11.00000  0.05    0.38
Q17   1   0.3118  0.7334  0.7035  11.00000  0.05    0.37
Q18   1   0.4968  1.2177  0.2223  11.00000  0.05    0.36
Q19   1   0.4505  0.4761  0.6765  11.00000  0.05    0.36
Q20   1   0.1855  0.6832  1.0796  11.00000  0.05    0.35
;
_shelx_res_checksum     79210

#===END


 

data_6
 
_audit_creation_date                    2019-03-06T16:25:11-00:00
_audit_creation_method                  'WinGX routine CIF_UPDATE'
_audit_conform_dict_name                cif_core.dic
_audit_conform_dict_version             2.4.3
_audit_conform_dict_location            ftp://ftp.iucr.org/pub/cif_core.dic
_publ_requested_category                FM
 
#----------------------------------------------------------------------------#
#                   CHEMICAL INFORMATION                                     #
#----------------------------------------------------------------------------#
 
_chemical_formula_moiety                'C30 H45 Cl3 N2 Ti3'
_chemical_formula_sum                   'C30 H45 Cl3 N2 Ti3'
_chemical_formula_weight                683.73
 
#----------------------------------------------------------------------------#
#                   UNIT CELL INFORMATION                                    #
#----------------------------------------------------------------------------#
 
_symmetry_cell_setting                  trigonal
_symmetry_space_group_name_H-M          'R -3'
_symmetry_space_group_name_Hall         '-R 3'
_symmetry_Int_Tables_number             148
loop_
    _symmetry_equiv_pos_as_xyz
'x, y, z'
'-y, x-y, z'
'-x+y, -x, z'
'x+2/3, y+1/3, z+1/3'
'-y+2/3, x-y+1/3, z+1/3'
'-x+y+2/3, -x+1/3, z+1/3'
'x+1/3, y+2/3, z+2/3'
'-y+1/3, x-y+2/3, z+2/3'
'-x+y+1/3, -x+2/3, z+2/3'
'-x, -y, -z'
'y, -x+y, -z'
'x-y, x, -z'
'-x+2/3, -y+1/3, -z+1/3'
'y+2/3, -x+y+1/3, -z+1/3'
'x-y+2/3, x+1/3, -z+1/3'
'-x+1/3, -y+2/3, -z+2/3'
'y+1/3, -x+y+2/3, -z+2/3'
'x-y+1/3, x+2/3, -z+2/3'
 
_cell_length_a                          18.681(2)
_cell_length_b                          18.681(2)
_cell_length_c                          15.431(2)
_cell_angle_alpha                       90
_cell_angle_beta                        90
_cell_angle_gamma                       120
_cell_volume                            4663.7(12)
_cell_formula_units_Z                   6
_cell_measurement_temperature           150(2)
_cell_measurement_reflns_used           79
_cell_measurement_theta_min             3
_cell_measurement_theta_max             21
_cell_measurement_wavelength            0.71073
 
#----------------------------------------------------------------------------#
#                   CRYSTAL INFORMATION                                      #
#----------------------------------------------------------------------------#
 
_exptl_crystal_description              'hexagonal prism'
_exptl_crystal_colour                   brown
_exptl_crystal_size_max                 0.14
_exptl_crystal_size_mid                 0.12
_exptl_crystal_size_min                 0.12
_exptl_crystal_density_diffrn           1.461
_exptl_crystal_density_method           'not measured'
_exptl_crystal_F_000                    2136
loop_
    _exptl_crystal_face_index_h
    _exptl_crystal_face_index_k
    _exptl_crystal_face_index_l
    _exptl_crystal_face_perp_dist
0 3 -1 0.104
0 1 -3 0.075
0 -2 -3 0.058
0 -1 3 0.075
0 1 3 0.094
0 -19 -1 0.082
13 -6 1 0.07
9 -15 -14 0.101
-11 -3 -12 0.142
-4 3 1 0.132
1 2 4 0.034
 
 
#----------------------------------------------------------------------------#
#                   ABSORPTION CORRECTION                                    #
#----------------------------------------------------------------------------#
 
_exptl_absorpt_coefficient_mu           1.033
_exptl_absorpt_correction_type          multi-scan
_exptl_absorpt_correction_T_min         0.827
_exptl_absorpt_correction_T_max         0.98
_exptl_absorpt_process_details
;
 R.H. Blessing, Acta Cryst. (1995), A51, 33-38
;
 
#----------------------------------------------------------------------------#
#                   DATA COLLECTION                                          #
#----------------------------------------------------------------------------#
 
_diffrn_source                          'Enraf Nonius FR590'
_diffrn_ambient_temperature             150(2)
_diffrn_radiation_wavelength            0.71073
_diffrn_radiation_type                  MoK\a
_diffrn_radiation_monochromator         'horizonally mounted graphite crystal'
_diffrn_radiation_probe                 x-ray
_diffrn_detector                        'CCD plate'
_diffrn_detector_area_resol_mean        9
_diffrn_orient_matrix_ub_11             -0.041914
_diffrn_orient_matrix_ub_12             -0.034046
_diffrn_orient_matrix_ub_13             0.044916
_diffrn_orient_matrix_ub_21             -0.011882
_diffrn_orient_matrix_ub_22             -0.051506
_diffrn_orient_matrix_ub_23             -0.031649
_diffrn_orient_matrix_ub_31             0.043848
_diffrn_orient_matrix_ub_32             -0.002936
_diffrn_orient_matrix_ub_33             0.034359
_diffrn_measurement_device              '95mm CCD camera on \k-goniostat'
_diffrn_measurement_device_type         KappaCCD
_diffrn_measurement_method              'CCD rotation images, thick slices'
_diffrn_standards_number                0
_diffrn_standards_interval_time         .
_diffrn_standards_interval_count        .
_diffrn_standards_decay_%               ?
_diffrn_reflns_av_R_equivalents         0.1134
_diffrn_reflns_av_unetI/netI            0.0596
_diffrn_reflns_number                   20113
_diffrn_reflns_limit_h_min              -24
_diffrn_reflns_limit_h_max              24
_diffrn_reflns_limit_k_min              -24
_diffrn_reflns_limit_k_max              24
_diffrn_reflns_limit_l_min              -18
_diffrn_reflns_limit_l_max              20
_diffrn_reflns_theta_min                3.584
_diffrn_reflns_theta_max                27.5
_diffrn_reflns_theta_full               25
_diffrn_measured_fraction_theta_full
                                        0.998
_diffrn_measured_fraction_theta_max
                                        0.998
_diffrn_reflns_Laue_measured_fraction_full
                                        0.998
_diffrn_reflns_Laue_measured_fraction_max
                                        0.998
_diffrn_reflns_point_group_measured_fraction_full
                                        0.998
_diffrn_reflns_point_group_measured_fraction_max
                                        0.998
_reflns_Friedel_coverage                0
_reflns_number_total                    2397
_reflns_number_gt                       1682
_reflns_threshold_expression            'I > 2\s(I)'
_diffrn_reflns_reduction_process
;
        Scaled and merged with Sortav
        R.H. Blessing, (1987) Cryst. Rev. 1, 3-58
        R.H. Blessing, (1989) J. Appl. Cryst. 22, 396-397
;
 
#----------------------------------------------------------------------------#
#                   COMPUTER PROGRAMS USED                                   #
#----------------------------------------------------------------------------#
 
_computing_data_collection              'Collect (Bruker AXS BV, 1997-2004)'
_computing_cell_refinement
                                  'Dirax/lsq (Duisenberg & Schreurs, 1989-2000)'
_computing_data_reduction
                                     'EvalCCD (Duisenberg & Schreurs 1990-2000)'
_computing_structure_solution           'SHELXS-2013/1 (Sheldrick, 2008)'
_computing_structure_refinement         'SHELXL-2014/7 (Sheldrick, 2014)'
_computing_molecular_graphics           'ORTEP-3 for Windows (Farrugia, 2012)'
_computing_publication_material
                                   'WinGX publication routines (Farrugia, 2012)'
 
#----------------------------------------------------------------------------#
#                   STRUCTURE SOLUTION                                       #
#----------------------------------------------------------------------------#
 
_atom_sites_solution_primary            direct
_atom_sites_solution_secondary          direct
_atom_sites_solution_hydrogens          geom
 
#----------------------------------------------------------------------------#
#                   REFINEMENT INFORMATION                                   #
#----------------------------------------------------------------------------#
 
_refine_ls_structure_factor_coef        Fsqd
_refine_ls_matrix_type                  full
_refine_ls_weighting_scheme             calc
_refine_ls_weighting_details
             'w=1/[\s^2^(Fo^2^)+(0.0512P)^2^+29.4166P] where P=(Fo^2^+2Fc^2^)/3'
_refine_ls_hydrogen_treatment           constr
_refine_ls_extinction_method            none
_refine_ls_number_reflns                2397
_refine_ls_number_parameters            126
_refine_ls_number_restraints            0
_refine_ls_number_constraints           0
_refine_ls_R_factor_all                 0.0971
_refine_ls_R_factor_gt                  0.0554
_refine_ls_wR_factor_ref                0.1338
_refine_ls_wR_factor_gt                 0.1135
_refine_ls_goodness_of_fit_ref          1.067
_refine_ls_restrained_S_all             1.067
_refine_ls_shift/su_max                 0.028
_refine_ls_shift/su_mean                0.001
_refine_diff_density_max                0.626
_refine_diff_density_min                -0.437
_refine_diff_density_rms                0.11
 
#----------------------------------------------------------------------------#
#                   CONSTRAINTS AND RESTRAINTS                               #
#----------------------------------------------------------------------------#
 
 
#----------------------------------------------------------------------------#
#                   ATOMIC TYPES, COORDINATES AND THERMAL PARAMETERS         #
#----------------------------------------------------------------------------#
 
loop_
    _atom_type_symbol
    _atom_type_description
    _atom_type_scat_dispersion_real
    _atom_type_scat_dispersion_imag
    _atom_type_scat_source
C C 0.0033 0.0016 'International Tables Vol C Tables 4.2.6.8 and 6.1.1.4'
H H 0 0 'International Tables Vol C Tables 4.2.6.8 and 6.1.1.4'
Cl Cl 0.1484 0.1585 'International Tables Vol C Tables 4.2.6.8 and 6.1.1.4'
N N 0.0061 0.0033 'International Tables Vol C Tables 4.2.6.8 and 6.1.1.4'
Ti Ti 0.2776 0.4457 'International Tables Vol C Tables 4.2.6.8 and 6.1.1.4'
 
loop_
    _atom_site_label
    _atom_site_type_symbol
    _atom_site_fract_x
    _atom_site_fract_y
    _atom_site_fract_z
    _atom_site_U_iso_or_equiv
    _atom_site_adp_type
    _atom_site_occupancy
    _atom_site_site_symmetry_order
    _atom_site_calc_flag
    _atom_site_refinement_flags_posn
    _atom_site_refinement_flags_adp
    _atom_site_refinement_flags_occupancy
    _atom_site_disorder_assembly
    _atom_site_disorder_group
C11 C 0.6281(2) 0.1421(2) 0.0134(2) 0.0235(8) Uani 1 1 d . . . . .
C12 C 0.6767(2) 0.1363(2) 0.0804(2) 0.0224(8) Uani 1 1 d . . . . .
C13 C 0.6255(2) 0.1016(2) 0.1545(2) 0.0231(8) Uani 1 1 d . . . . .
C14 C 0.5452(2) 0.0858(2) 0.1337(2) 0.0241(8) Uani 1 1 d . . . . .
C15 C 0.5462(2) 0.1113(2) 0.0460(2) 0.0253(8) Uani 1 1 d . . . . .
C16 C 0.6564(3) 0.1732(3) -0.0770(2) 0.0346(10) Uani 1 1 d . . . . .
H16A H 0.7128 0.2205 -0.0751 0.052 Uiso 1 1 calc R U . . .
H16B H 0.6194 0.1905 -0.1026 0.052 Uiso 1 1 calc R U . . .
H16C H 0.6555 0.1291 -0.1121 0.052 Uiso 1 1 calc R U . . .
C17 C 0.7653(2) 0.1580(2) 0.0733(3) 0.0303(9) Uani 1 1 d . . . . .
H17A H 0.7862 0.1803 0.0155 0.045 Uiso 1 1 calc R U . . .
H17B H 0.7695 0.1083 0.0827 0.045 Uiso 1 1 calc R U . . .
H17C H 0.7981 0.1996 0.1172 0.045 Uiso 1 1 calc R U . . .
C18 C 0.6517(3) 0.0822(2) 0.2392(2) 0.0316(9) Uani 1 1 d . . . . .
H18A H 0.6292 0.0993 0.2871 0.047 Uiso 1 1 calc R U . . .
H18B H 0.7122 0.1121 0.2427 0.047 Uiso 1 1 calc R U . . .
H18C H 0.6309 0.0227 0.243 0.047 Uiso 1 1 calc R U . . .
C19 C 0.4712(2) 0.0447(2) 0.1918(3) 0.0357(10) Uani 1 1 d . . . . .
H19A H 0.4483 -0.0153 0.1901 0.054 Uiso 1 1 calc R U . . .
H19B H 0.4293 0.0579 0.1721 0.054 Uiso 1 1 calc R U . . .
H19C H 0.4876 0.0645 0.2513 0.054 Uiso 1 1 calc R U . . .
C20 C 0.4736(2) 0.1000(2) -0.0056(3) 0.0327(9) Uani 1 1 d . . . . .
H20A H 0.4535 0.0507 -0.0421 0.049 Uiso 1 1 calc R U . . .
H20B H 0.4902 0.1486 -0.0423 0.049 Uiso 1 1 calc R U . . .
H20C H 0.4295 0.0933 0.0338 0.049 Uiso 1 1 calc R U . . .
Cl1 Cl 0.54306(6) 0.24649(6) 0.22151(6) 0.0264(2) Uani 1 1 d . . . . .
N1 N 0.6667 0.3333 0.0562(4) 0.0353(14) Uani 1 3 d S T P . .
N2 N 0.7108(6) 0.3171(6) 0.0282(6) 0.030(2) Uani 0.3333 1 d . . P . .
Ti1 Ti 0.63601(4) 0.23123(4) 0.12700(4) 0.0197(2) Uani 1 1 d . . . . .
 
loop_
    _atom_site_aniso_label
    _atom_site_aniso_U_11
    _atom_site_aniso_U_22
    _atom_site_aniso_U_33
    _atom_site_aniso_U_23
    _atom_site_aniso_U_13
    _atom_site_aniso_U_12
C11 0.033(2) 0.0184(18) 0.0221(18) -0.0051(14) -0.0035(15) 0.0153(16)
C12 0.0242(19) 0.0190(18) 0.0247(18) -0.0049(14) -0.0009(15) 0.0114(15)
C13 0.0266(19) 0.0161(17) 0.0281(19) -0.0007(14) -0.0001(15) 0.0117(15)
C14 0.0263(19) 0.0150(17) 0.0284(19) 0.0007(14) 0.0034(15) 0.0084(15)
C15 0.0215(19) 0.0179(18) 0.035(2) -0.0076(15) -0.0060(16) 0.0085(16)
C16 0.041(2) 0.041(2) 0.024(2) -0.0026(17) -0.0017(17) 0.021(2)
C17 0.030(2) 0.032(2) 0.035(2) -0.0004(17) 0.0037(17) 0.0197(18)
C18 0.040(2) 0.028(2) 0.029(2) 0.0047(17) -0.0004(18) 0.0182(19)
C19 0.028(2) 0.027(2) 0.046(3) 0.0055(18) 0.0106(18) 0.0088(18)
C20 0.029(2) 0.027(2) 0.039(2) -0.0107(17) -0.0108(17) 0.0116(18)
Cl1 0.0274(5) 0.0260(5) 0.0270(5) 0.0038(4) 0.0037(4) 0.0142(4)
N1 0.039(2) 0.039(2) 0.027(3) 0 0 0.0197(11)
N2 0.033(6) 0.026(5) 0.034(5) 0.004(4) 0.007(4) 0.016(5)
Ti1 0.0218(4) 0.0179(3) 0.0201(3) -0.0006(3) -0.0016(3) 0.0105(3)
 
 
#----------------------------------------------------------------------------#
#                   MOLECULAR GEOMETRY                                       #
#----------------------------------------------------------------------------#
 
_geom_special_details
;
 All esds (except the esd in the dihedral angle between two l.s. planes)
 are estimated using the full covariance matrix.  The cell esds are taken
 into account individually in the estimation of esds in distances, angles
 and torsion angles; correlations between esds in cell parameters are only
 used when they are defined by crystal symmetry.  An approximate (isotropic)
 treatment of cell esds is used for estimating esds involving l.s. planes.
;
loop_
    _geom_bond_atom_site_label_1
    _geom_bond_atom_site_label_2
    _geom_bond_distance
    _geom_bond_site_symmetry_2
    _geom_bond_publ_flag
C11 C12 1.414(5) . ?
C11 C15 1.430(5) . ?
C11 C16 1.502(5) . ?
C11 Ti1 2.371(3) . ?
C12 C13 1.423(5) . ?
C12 C17 1.498(5) . ?
C12 Ti1 2.364(4) . ?
C13 C14 1.413(5) . ?
C13 C18 1.502(5) . ?
C13 Ti1 2.368(3) . ?
C14 C15 1.431(5) . ?
C14 C19 1.498(5) . ?
C14 Ti1 2.379(4) . ?
C15 C20 1.494(5) . ?
C15 Ti1 2.374(3) . ?
Cl1 Ti1 2.3912(11) . ?
Cl1 Ti1 2.3993(11) 3_665 ?
N1 N2 1.099(9) 3_665 ?
N1 N2 1.099(9) . ?
N1 N2 1.099(9) 2_655 ?
N1 Ti1 2.017(3) . ?
N1 Ti1 2.017(3) 2_655 ?
N1 Ti1 2.017(3) 3_665 ?
N2 N2 1.751(17) 3_665 ?
N2 N2 1.751(17) 2_655 ?
N2 Ti1 2.099(10) 2_655 ?
N2 Ti1 2.147(9) . ?
Ti1 N2 2.099(10) 3_665 ?
Ti1 Cl1 2.3993(11) 2_655 ?
Ti1 Ti1 2.9362(11) 2_655 ?
Ti1 Ti1 2.9362(11) 3_665 ?
 
loop_
    _geom_angle_atom_site_label_1
    _geom_angle_atom_site_label_2
    _geom_angle_atom_site_label_3
    _geom_angle
    _geom_angle_site_symmetry_1
    _geom_angle_site_symmetry_3
    _geom_angle_publ_flag
C12 C11 C15 108.1(3) . . ?
C12 C11 C16 126.4(3) . . ?
C15 C11 C16 125.5(3) . . ?
C12 C11 Ti1 72.35(19) . . ?
C15 C11 Ti1 72.6(2) . . ?
C16 C11 Ti1 121.9(2) . . ?
C11 C12 C13 108.1(3) . . ?
C11 C12 C17 126.2(3) . . ?
C13 C12 C17 125.6(3) . . ?
C11 C12 Ti1 72.9(2) . . ?
C13 C12 Ti1 72.6(2) . . ?
C17 C12 Ti1 123.0(2) . . ?
C14 C13 C12 108.3(3) . . ?
C14 C13 C18 126.0(3) . . ?
C12 C13 C18 125.7(3) . . ?
C14 C13 Ti1 73.1(2) . . ?
C12 C13 Ti1 72.4(2) . . ?
C18 C13 Ti1 122.1(2) . . ?
C13 C14 C15 108.0(3) . . ?
C13 C14 C19 125.5(3) . . ?
C15 C14 C19 126.3(4) . . ?
C13 C14 Ti1 72.2(2) . . ?
C15 C14 Ti1 72.28(19) . . ?
C19 C14 Ti1 124.1(3) . . ?
C14 C15 C11 107.5(3) . . ?
C14 C15 C20 126.6(3) . . ?
C11 C15 C20 125.6(3) . . ?
C14 C15 Ti1 72.7(2) . . ?
C11 C15 Ti1 72.37(19) . . ?
C20 C15 Ti1 125.3(2) . . ?
Ti1 Cl1 Ti1 75.60(4) . 3_665 ?
N2 N1 N2 105.6(7) 3_665 . ?
N2 N1 N2 105.6(7) 3_665 2_655 ?
N2 N1 N2 105.6(7) . 2_655 ?
N2 N1 Ti1 78.7(5) 3_665 . ?
N2 N1 Ti1 81.4(5) . . ?
N2 N1 Ti1 170.2(7) 2_655 . ?
N2 N1 Ti1 170.2(7) 3_665 2_655 ?
N2 N1 Ti1 78.7(5) . 2_655 ?
N2 N1 Ti1 81.4(5) 2_655 2_655 ?
Ti1 N1 Ti1 93.42(19) . 2_655 ?
N2 N1 Ti1 81.4(5) 3_665 3_665 ?
N2 N1 Ti1 170.2(7) . 3_665 ?
N2 N1 Ti1 78.6(5) 2_655 3_665 ?
Ti1 N1 Ti1 93.42(19) . 3_665 ?
Ti1 N1 Ti1 93.42(19) 2_655 3_665 ?
N2 N2 N2 59.996(2) 3_665 2_655 ?
N1 N2 Ti1 70.4(5) . 2_655 ?
N2 N2 Ti1 107.2(4) 3_665 2_655 ?
N2 N2 Ti1 67.1(5) 2_655 2_655 ?
N1 N2 Ti1 68.2(5) . . ?
N2 N2 Ti1 64.2(5) 3_665 . ?
N2 N2 Ti1 105.2(4) 2_655 . ?
Ti1 N2 Ti1 87.5(4) 2_655 . ?
N1 Ti1 N2 30.9(3) . 3_665 ?
N1 Ti1 N2 30.4(3) . . ?
N2 Ti1 N2 48.7(5) 3_665 . ?
N1 Ti1 C12 119.91(14) . . ?
N2 Ti1 C12 115.7(3) 3_665 . ?
N2 Ti1 C12 90.6(3) . . ?
N1 Ti1 C13 154.61(15) . . ?
N2 Ti1 C13 138.5(3) 3_665 . ?
N2 Ti1 C13 125.6(3) . . ?
C12 Ti1 C13 35.00(12) . . ?
N1 Ti1 C11 98.77(16) . . ?
N2 Ti1 C11 83.4(3) 3_665 . ?
N2 Ti1 C11 77.8(3) . . ?
C12 Ti1 C11 34.75(12) . . ?
C13 Ti1 C11 57.98(12) . . ?
N1 Ti1 C15 109.87(16) . . ?
N2 Ti1 C15 82.0(3) 3_665 . ?
N2 Ti1 C15 102.7(3) . . ?
C12 Ti1 C15 58.15(12) . . ?
C13 Ti1 C15 58.06(12) . . ?
C11 Ti1 C15 35.08(13) . . ?
N1 Ti1 C14 143.75(15) . . ?
N2 Ti1 C14 113.5(3) 3_665 . ?
N2 Ti1 C14 135.3(3) . . ?
C12 Ti1 C14 57.98(12) . . ?
C13 Ti1 C14 34.64(13) . . ?
C11 Ti1 C14 58.09(12) . . ?
C15 Ti1 C14 35.04(13) . . ?
N1 Ti1 Cl1 95.60(10) . . ?
N2 Ti1 Cl1 89.2(3) 3_665 . ?
N2 Ti1 Cl1 125.7(3) . . ?
C12 Ti1 Cl1 143.13(9) . . ?
C13 Ti1 Cl1 108.58(9) . . ?
C11 Ti1 Cl1 137.80(10) . . ?
C15 Ti1 Cl1 102.77(10) . . ?
C14 Ti1 Cl1 87.93(9) . . ?
N1 Ti1 Cl1 95.35(10) . 2_655 ?
N2 Ti1 Cl1 126.1(3) 3_665 2_655 ?
N2 Ti1 Cl1 87.9(3) . 2_655 ?
C12 Ti1 Cl1 90.64(9) . 2_655 ?
C13 Ti1 Cl1 89.91(9) . 2_655 ?
C11 Ti1 Cl1 121.76(10) . 2_655 ?
C15 Ti1 Cl1 146.62(9) . 2_655 ?
C14 Ti1 Cl1 120.22(10) . 2_655 ?
Cl1 Ti1 Cl1 95.90(5) . 2_655 ?
N1 Ti1 Ti1 43.29(10) . 2_655 ?
N2 Ti1 Ti1 74.1(3) 3_665 2_655 ?
N2 Ti1 Ti1 45.6(3) . 2_655 ?
C12 Ti1 Ti1 114.67(9) . 2_655 ?
C13 Ti1 Ti1 136.19(9) . 2_655 ?
C11 Ti1 Ti1 119.81(9) . 2_655 ?
C15 Ti1 Ti1 148.23(9) . 2_655 ?
C14 Ti1 Ti1 170.83(10) . 2_655 ?
Cl1 Ti1 Ti1 97.54(3) . 2_655 ?
Cl1 Ti1 Ti1 52.08(3) 2_655 2_655 ?
N1 Ti1 Ti1 43.29(10) . 3_665 ?
N2 Ti1 Ti1 46.9(3) 3_665 3_665 ?
N2 Ti1 Ti1 73.5(3) . 3_665 ?
C12 Ti1 Ti1 161.84(9) . 3_665 ?
C13 Ti1 Ti1 160.03(9) . 3_665 ?
C11 Ti1 Ti1 129.96(9) . 3_665 ?
C15 Ti1 Ti1 115.96(9) . 3_665 ?
C14 Ti1 Ti1 128.79(10) . 3_665 ?
Cl1 Ti1 Ti1 52.32(3) . 3_665 ?
Cl1 Ti1 Ti1 97.36(3) 2_655 3_665 ?
Ti1 Ti1 Ti1 60 2_655 3_665 ?
 
_shelx_res_file
;
 
    shelx.res created by SHELXL-2014/7
 
TITL shelx in P3
CELL  0.71073  18.6811  18.6811  15.4309   90.000   90.000  120.000
ZERR     6.00   0.0020   0.0020   0.0020    0.000    0.000    0.000
LATT   3
SYMM  - Y,   X - Y,   Z
SYMM  - X + Y, - X,   Z
SFAC  C    H    CL   N    TI
UNIT  180 270 18 12 18
MERG   2
FMAP   2
PLAN   10
ACTA    50.00
BOND
LIST   4
L.S.  10
TEMP  -123.00
WGHT    0.051200   29.416601
FVAR       0.22993
C11   1    0.628124    0.142058    0.013423    11.00000    0.03310    0.01839 =
         0.02208   -0.00509   -0.00352    0.01525
C12   1    0.676691    0.136294    0.080356    11.00000    0.02421    0.01902 =
         0.02467   -0.00487   -0.00094    0.01145
C13   1    0.625474    0.101597    0.154506    11.00000    0.02658    0.01607 =
         0.02811   -0.00071   -0.00007    0.01167
C14   1    0.545187    0.085813    0.133663    11.00000    0.02634    0.01501 =
         0.02842    0.00068    0.00336    0.00841
C15   1    0.546233    0.111326    0.046035    11.00000    0.02154    0.01791 =
         0.03469   -0.00758   -0.00600    0.00847
C16   1    0.656426    0.173232   -0.076954    11.00000    0.04059    0.04066 =
         0.02390   -0.00260   -0.00168    0.02139
AFIX 137
H16A  2    0.712839    0.220486   -0.075075    11.00000   -1.50000
H16B  2    0.619438    0.190464   -0.102622    11.00000   -1.50000
H16C  2    0.655469    0.129087   -0.112136    11.00000   -1.50000
AFIX   0
C17   1    0.765268    0.157989    0.073326    11.00000    0.02958    0.03223 =
         0.03461   -0.00037    0.00368    0.01968
AFIX 137
H17A  2    0.786213    0.180276    0.015477    11.00000   -1.50000
H17B  2    0.769451    0.108328    0.082741    11.00000   -1.50000
H17C  2    0.798093    0.199558    0.117161    11.00000   -1.50000
AFIX   0
C18   1    0.651714    0.082225    0.239198    11.00000    0.03974    0.02752 =
         0.02947    0.00466   -0.00040    0.01822
AFIX 137
H18A  2    0.629169    0.099283    0.287139    11.00000   -1.50000
H18B  2    0.712194    0.112104    0.242731    11.00000   -1.50000
H18C  2    0.630898    0.022652    0.242976    11.00000   -1.50000
AFIX   0
C19   1    0.471212    0.044675    0.191807    11.00000    0.02798    0.02693 =
         0.04558    0.00552    0.01060    0.00880
AFIX 137
H19A  2    0.448323   -0.015318    0.190057    11.00000   -1.50000
H19B  2    0.429298    0.057918    0.172107    11.00000   -1.50000
H19C  2    0.487612    0.064509    0.251300    11.00000   -1.50000
AFIX   0
C20   1    0.473630    0.100014   -0.005584    11.00000    0.02853    0.02720 =
         0.03920   -0.01075   -0.01076    0.01160
AFIX 137
H20A  2    0.453544    0.050722   -0.042083    11.00000   -1.50000
H20B  2    0.490207    0.148618   -0.042314    11.00000   -1.50000
H20C  2    0.429515    0.093280    0.033787    11.00000   -1.50000
AFIX   0
CL1   3    0.543062    0.246486    0.221513    11.00000    0.02740    0.02599 =
         0.02700    0.00378    0.00374    0.01424
N1    4    0.666667    0.333333    0.056177    10.33333    0.03948    0.03948 =
         0.02698    0.00000    0.00000    0.01974
N2    4    0.710836    0.317133    0.028207    10.33333    0.03264    0.02590 =
         0.03355    0.00355    0.00705    0.01649
TI1   5    0.636007    0.231231    0.126997    11.00000    0.02184    0.01789 =
         0.02011   -0.00063   -0.00160    0.01049
HKLF    4
 
REM  shelx in P3
REM R1 =  0.0554 for    1682 Fo > 4sig(Fo)  and  0.0971 for all    2397 data
REM    126 parameters refined using      0 restraints
 
END
 
WGHT      0.0466     32.1286
 
REM Highest difference peak  0.626,  deepest hole -0.437,  1-sigma level  0.110
Q1    1   0.6667  0.3333 -0.0409  10.33333  0.05    0.63
Q2    1   0.8125  0.2652  0.1249  11.00000  0.05    0.60
Q3    1   0.6667  0.3333  0.3333  10.16667  0.05    0.57
Q4    1   0.5997  0.1137 -0.1354  11.00000  0.05    0.55
Q5    1   0.6986  0.1794  0.0329  11.00000  0.05    0.50
Q6    1   0.5799  0.1167  0.0232  11.00000  0.05    0.49
Q7    1   0.5305  0.1391  0.0383  11.00000  0.05    0.45
Q8    1   0.7209  0.2704 -0.1442  11.00000  0.05    0.44
Q9    1   0.5922  0.1143  0.2233  11.00000  0.05    0.43
Q10   1   0.6368  0.0838  0.1895  11.00000  0.05    0.41
;
_shelx_res_checksum     56251
 
# END of CIF
